# Supplementary material for: Natural selection on sleep duration in Drosophila melanogaster
Source: Sci Rep. 2020 Nov 26;10:20652. doi: 10.1038/s41598-020-77680-0 (PMC7691507; doi:10.1038/s41598-020-77680-0)
Supplement: Supplementary file 2 — Supplementary Information 2. [file 41598_2020_77680_MOESM2_ESM.xlsx]

## Sheet: Table S1
Trait	Sex	Source	D.f.	M.S.	F Value	P Value
Night sleep (min.)	Sexes combined	Sel	1	5.71078e+07	46.19	0.021
		Sex	1	13357	0.56	0.5313
		Sel×Sex	1	39602.3	1.67	0.3253
		Gen	1	5.62575e+06	13.66	0.066
		Sel×Gen	1	1.09225e+07	26.51	0.0357
		Rep(Sel)	2	1.24566e+06	3	0.2506
		Rep×Sex(Sel)	2	23882	1.04	0.491
		Rep×Gen(Sel)	2	414975	18.01	0.0526
		Sex×Gen	1	2620.38	0.11	0.7673
		Sel×Sex×Gen	1	2201.32	0.1	0.7858
		Rep×Sex×Gen(Sel)	2	23035.3	2.73	0.0653
		Error	1363	8423.66	--	--
	Female	Sel	1	2.93896e+07	65.38	0.0149
		Rep(Sel)	2	454154	1.7	0.3703
		Gen	1	2.63118e+06	9.95	0.0874
		Sel×Gen	1	5.48893e+06	20.76	0.0449
		Rep×Gen(Sel)	2	267081	28.49	<.0001
		Error	672	9374.11	--	--
	Male	Sel	1	2.77187e+07	33.58	0.0285
		Rep(Sel)	2	829533	4.99	0.167
		Gen	1	3.00597e+06	18.16	0.0509
		Sel×Gen	1	5.4345e+06	32.83	0.0291
		Rep×Gen(Sel)	2	166295	22.17	<.0001
		Error	691	7499.34	--	--
Day sleep (min.)	Sexes combined	Sel	1	1.27122e+07	14.45	0.0627
		Sex	1	6.25198e+06	2126.89	0.0003
		Sel×Sex	1	319178	108.58	0.0075
		Gen	1	1.36167e+06	3.5	0.2022
		Sel×Gen	1	872227	2.24	0.2729
		Rep(Sel)	2	886345	2.93	0.3573
		Rep×Sex(Sel)	2	2880.2	0.03	0.9697
		Rep×Gen(Sel)	2	391818	4.25	0.1906
		Sex×Gen	1	2447.18	0.03	0.8852
		Sel×Sex×Gen	1	446.818	0	0.9507
		Rep×Sex×Gen(Sel)	2	92253.8	8.47	0.0002
		Error	1363	10886.4	--	--
	Female	Sel	1	4.39841e+06	11.68	0.0759
		Rep(Sel)	2	380386	1.52	0.3962
		Gen	1	610052	2.47	0.2566
		Sel×Gen	1	407067	1.65	0.3279
		Rep×Gen(Sel)	2	249603	21.36	<.0001
		Error	672	11686.2	--	--
	Male	Sel	1	8.73446e+06	17.08	0.0539
		Rep(Sel)	2	513928	2.2	0.3124
		Gen	1	757515	3.26	0.2127
		Sel×Gen	1	467011	2.01	0.292
		Rep×Gen(Sel)	2	233531	23.1	<.0001
		Error	691	10108.6	--	--
Sleep latency (min.)	Sexes combined	Sel	1	4.13784e+06	17.54	0.0525
		Sex	1	645.24	0.7	0.4843
		Sel×Sex	1	182.252	0.2	0.6968
		Gen	1	583040	244.25	0.0035
		Sel×Gen	1	934618	391.54	0.0021
		Rep(Sel)	2	238541	0	1
		Rep×Sex(Sel)	2	891.034	0.06	0.939
		Rep×Gen(Sel)	2	2370.88	0.17	0.8527
		Sex×Gen	1	52619.2	3.87	0.1874
		Sel×Sex×Gen	1	35154.9	2.58	0.2485
		Rep×Sex×Gen(Sel)	2	13720.7	3.6	0.0276
		Error	1344	3812.88	--	--
	Female	Sel	1	1.99169e+06	15.7	0.0581
		Rep(Sel)	2	128744	15.25	0.0615
		Gen	1	139191	16.62	0.0539
		Sel×Gen	1	296207	35.36	0.0262
		Rep×Gen(Sel)	2	8440.45	2.03	0.1328
		Error	663	4167.42	--	--
	Male	Sel	1	2.15031e+06	19.71	0.0471
		Rep(Sel)	2	109912	14.53	0.0644
		Gen	1	505644	67.14	0.0143
		Sel×Gen	1	683256	90.72	0.0106
		Rep×Gen(Sel)	2	7562.98	2.18	0.1137
		Error	681	3467.72	--	--
Avg. day bout length (min.)	Sexes combined	Sel	1	45591.5	19.94	0.0465
		Sex	1	57021.7	117.86	0.0082
		Sel×Sex	1	14466.8	29.9	0.0313
		Gen	1	3403	10	0.0859
		Sel×Gen	1	9931.69	29.19	0.0318
		Rep(Sel)	2	2302.13	0	1
		Rep×Sex(Sel)	2	485.688	0.42	0.7034
		Rep×Gen(Sel)	2	341.009	0.3	0.7716
		Sex×Gen	1	5917.06	5.17	0.1505
		Sel×Sex×Gen	1	2931.86	2.56	0.2503
		Rep×Sex×Gen(Sel)	2	1151.8	4.86	0.0079
		Error	1362	236.857	--	--
	Female	Sel	1	4243.78	10.77	0.0813
		Rep(Sel)	2	397.875	1.12	0.4724
		Gen	1	168.633	0.48	0.5607
		Sel×Gen	1	1011	2.86	0.2323
		Rep×Gen(Sel)	2	356.282	6.53	0.0016
		Error	671	54.5582	--	--
	Male	Sel	1	57102.3	23.79	0.0394
		Rep(Sel)	2	2409.78	2.12	0.3205
		Gen	1	9375.74	8.27	0.1022
		Sel×Gen	1	12123.3	10.7	0.0817
		Rep×Gen(Sel)	2	1136.64	2.75	0.0649
		Error	691	413.879	--	--
Avg. night bout length (min.)	Sexes combined	Sel	1	1.06274e+07	1096.72	0.0008
		Sex	1	125699	0.71	0.4883
		Sel×Sex	1	120475	0.68	0.4963
		Gen	1	2.94657e+06	53.11	0.018
		Sel×Gen	1	3.92985e+06	70.83	0.0136
		Rep(Sel)	2	9650.42	0.13	0.9228
		Rep×Sex(Sel)	2	179139	1.11	0.4743
		Rep×Gen(Sel)	2	55967	0.35	0.7427
		Sex×Gen	1	1173.77	0.01	0.9395
		Sel×Sex×Gen	1	66.8469	0	0.9855
		Rep×Sex×Gen(Sel)	2	161592	12.28	<.0001
		Error	1343	13163.2	--	--
	Female	Sel	1	6.34335e+06	53.34	0.0181
		Rep(Sel)	2	120541	7.51	0.1176
		Gen	1	1.37981e+06	86.03	0.0104
		Sel×Gen	1	1.9002e+06	118.48	0.0075
		Rep×Gen(Sel)	2	16058.7	1.09	0.3364
		Error	662	14716.5	--	--
	Male	Sel	1	4.35364e+06	64.47	0.015
		Rep(Sel)	2	67970	0.34	0.7487
		Gen	1	1.57287e+06	7.82	0.1075
		Sel×Gen	1	2.03312e+06	10.11	0.0862
		Rep×Gen(Sel)	2	202541	17.38	<.0001
		Error	681	11653.1	--	--
Day bout number	Sexes combined	Sel	1	10644.4	3.47	0.2036
		Sex	1	36.1979	0.91	0.4405
		Sel×Sex	1	3871.43	96.89	0.0097
		Gen	1	7071.77	9.17	0.0938
		Sel×Gen	1	585.597	0.76	0.4753
		Rep(Sel)	2	3092.07	3.98	0.2017
		Rep×Sex(Sel)	2	39.9748	0.99	0.5033
		Rep×Gen(Sel)	2	776.462	19.17	0.0496
		Sex×Gen	1	286.347	7.07	0.1154
		Sel×Sex×Gen	1	602.482	14.88	0.0598
		Rep×Sex×Gen(Sel)	2	40.4996	1.07	0.3429
		Error	1363	37.8062	--	--
	Female	Sel	1	13364.5	7.36	0.1131
		Rep(Sel)	2	1833.32	3.31	0.2323
		Gen	1	2204.44	4.01	0.1829
		Sel×Gen	1	1160.85	2.11	0.283
		Rep×Gen(Sel)	2	554.6	13.58	<.0001
		Error	672	40.8271	--	--
	Male	Sel	1	858.591	0.67	0.4984
		Rep(Sel)	2	1283.09	5.11	0.1638
		Gen	1	5224.37	20.88	0.0446
		Sel×Gen	1	0.0614299	0	0.9889
		Rep×Gen(Sel)	2	251.282	7.21	0.0008
		Error	691	34.8684	--	--
Night bout number	Sexes combined	Sel	1	2901.87	3.37	0.2078
		Sex	1	17.1563	0.81	0.4617
		Sel×Sex	1	172.79	8.14	0.1014
		Gen	1	17167.2	321.09	0.003
		Sel×Gen	1	1876.63	35.1	0.0268
		Rep(Sel)	2	867.702	0	1
		Rep×Sex(Sel)	2	21.1488	0.17	0.8568
		Rep×Gen(Sel)	2	53.6259	0.42	0.7024
		Sex×Gen	1	77.8192	0.62	0.5138
		Sel×Sex×Gen	1	16.1471	0.13	0.7543
		Rep×Sex×Gen(Sel)	2	126.541	3.96	0.0193
		Error	1363	31.9656	--	--
	Female	Sel	1	2194.08	6.51	0.125
		Rep(Sel)	2	339.971	20.03	0.0475
		Gen	1	7295.89	425.01	0.0019
		Sel×Gen	1	754.649	43.96	0.0197
		Rep×Gen(Sel)	2	16.9719	0.47	0.6222
		Error	672	35.7411	--	--
	Male	Sel	1	849.102	1.53	0.3413
		Rep(Sel)	2	556.558	3.39	0.2279
		Gen	1	10012.7	61.19	0.0159
		Sel×Gen	1	1147.32	7.01	0.1177
		Rep×Gen(Sel)	2	164.281	5.81	0.0032
		Error	691	28.2939	--	--
Waking activity (cts./min.)	Sexes combined	Sel	1	11.1192	0.9	0.4434
		Sex	1	53.8076	184.67	0.0052
		Sel×Sex	1	3.57632	12.27	0.0718
		Gen	1	0.402267	0.27	0.6526
		Sel×Gen	1	0.484784	0.33	0.6233
		Rep(Sel)	2	12.4808	8.23	0.1101
		Rep×Sex(Sel)	2	0.292225	1.16	0.4631
		Rep×Gen(Sel)	2	1.47615	5.86	0.1459
		Sex×Gen	1	6.29941	25.05	0.0369
		Sel×Sex×Gen	1	1.69473	6.74	0.1206
		Rep×Sex×Gen(Sel)	2	0.252069	1.42	0.2418
		Error	1363	0.177372	--	--
	Female	Sel	1	13.3415	1.9	0.3022
		Rep(Sel)	2	7.1037	7.05	0.1242
		Gen	1	1.71874	1.72	0.3195
		Sel×Gen	1	1.9505	1.95	0.2967
		Rep×Gen(Sel)	2	1.00727	8.76	0.0002
		Error	672	0.115027	--	--
	Male	Sel	1	1.06672	0.19	0.7051
		Rep(Sel)	2	5.62666	8.06	0.1103
		Gen	1	5.06118	7.28	0.1139
		Sel×Gen	1	0.187742	0.27	0.655
		Rep×Gen(Sel)	2	0.697726	2.93	0.054
		Error	691	0.238003	--	--

## Sheet: Table S2
Chrom	Pos	Selection scheme	Replicate population	Gen. 12 allele frequency	Gen. 75 allele frequency	Difference in Gen. 12 and Gen. 75 allele frequency	Direction of change towards major allele? (1=Y,0=N,2=no change)	Flybase ID	Gene symbol	Low limit of CI	High limit of CI	Log likelihood
2L	1363090	long	2	0.0063	0.4216	0.4153	0		No Gene	-0.01	0.00190476	-7.89634
2L	1363090	control	2	0.1348	0.4011	0.2663	0		No Gene	-0.13	0.584286	-5.44798
2L	1363090	control	1	0.6202	0	-0.6202	1		No Gene	-0.62	0.38	-2.46815
2L	1363090	short	1	0.1987	0	-0.1987	1		No Gene	-0.2	0.657143	-0.633937
2L	1363090	long	1	0.2048	0	-0.2048	1		No Gene	-0.2	0.657143	-0.633937
2L	1363090	short	2	0.1833	0	-0.1833	1		No Gene	-0.18	0.641429	-0.565811
2L	1716211	control	1	0.2659	0.7636	0.4977	0	FBgn0086698/FBgn0031359	frtz/Rim2	-0.27	0.682381	-5.32807
2L	1716211	long	1	0.4289	0.7424	0.3135	0	FBgn0086698/FBgn0031359	frtz/Rim2	-0.43	0.57	-4.87827
2L	1716211	long	2	0.5628	0.5451	-0.0177	1	FBgn0086698/FBgn0031359	frtz/Rim2	-0.56	0.44	-4.75957
2L	1716211	control	2	0.4355	0.4368	0.0013	0	FBgn0086698/FBgn0031359	frtz/Rim2	-0.44	0.56	-4.75697
2L	1716211	short	1	0.853	0	-0.853	1	FBgn0086698/FBgn0031359	frtz/Rim2	-0.611905	0.15	-4.24865
2L	1716211	short	2	0.8951	1	0.1049	0	FBgn0086698/FBgn0031359	frtz/Rim2	-0.542857	0.1	-0.304483
2L	2858778	short	1	1	0	-1	1	FBgn0031474	CG2991	-0.00190476	0.01	-7.69127
2L	2858778	short	2	0.9923	0.9859	-0.0064	1	FBgn0031474	CG2991	-0.00190476	0.01	-7.36327
2L	2858778	long	1	0.9236	0.2007	-0.7228	1	FBgn0031474	CG2991	-0.491429	0.08	-6.72399
2L	2858778	control	2	0.8813	0.118	-0.7632	1	FBgn0031474	CG2991	-0.570476	0.12	-6.49268
2L	2858778	control	1	0.226	0.5517	0.3257	0	FBgn0031474	CG2991	-0.23	0.662857	-5.18819
2L	2858778	long	2	0.4056	0.4532	0.0476	0	FBgn0031474	CG2991	-0.41	0.59	-4.77341
2L	3247942	short	1	0.9514	0.0057	-0.9457	1		No Gene	-0.366667	0.05	-5.84365
2L	3247942	control	1	0.1755	0.5344	0.3589	0		No Gene	-0.18	0.641429	-5.37564
2L	3247942	long	2	0.1985	0.5241	0.3257	0		No Gene	-0.2	0.657143	-5.2699
2L	3247942	control	2	0.9135	0	-0.9135	1		No Gene	-0.517143	0.09	-5.04316
2L	3247942	long	1	0.8062	0	-0.8062	1		No Gene	-0.643333	0.19	-3.84133
2L	3247942	short	2	0.8333	1	0.1667	0		No Gene	-0.639524	0.17	-0.532187
2L	3635002	long	2	0.1329	0.5363	0.4034	0	FBgn0000721	for	-0.13	0.584286	-5.66464
2L	3635002	short	1	0.9112	0	-0.9112	1	FBgn0000721	for	-0.517143	0.09	-5.04316
2L	3635002	control	1	0.2929	0.6302	0.3372	0	FBgn0000721	for	-0.29	0.68619	-5.0996
2L	3635002	control	2	0.9005	0	-0.9005	1	FBgn0000721	for	-0.542857	0.1	-4.88786
2L	3635002	long	1	0.7933	0	-0.7933	1	FBgn0000721	for	-0.659048	0.21	-3.66026
2L	3635002	short	2	0.8128	0.9942	0.1814	0	FBgn0000721	for	-0.643333	0.19	-0.599725
2L	3646473	short	1	0.9619	0	-0.9619	1	FBgn0000721	for	-0.305238	0.04	-6.12366
2L	3646473	long	2	0.1781	0.551	0.3729	0	FBgn0000721	for	-0.18	0.641429	-5.39365
2L	3646473	control	1	0.2096	0.5718	0.3622	0	FBgn0000721	for	-0.21	0.659048	-5.29563
2L	3646473	control	2	0.8139	0	-0.8139	1	FBgn0000721	for	-0.643333	0.19	-3.84133
2L	3646473	long	1	0.7611	0	-0.7611	1	FBgn0000721	for	-0.676667	0.24	-3.41015
2L	3646473	short	2	0.8188	1	0.1812	0	FBgn0000721	for	-0.641429	0.18	-0.565811
2L	3735534	control	1	0.2706	0.6655	0.3949	0	FBgn0031568	CG10019	-0.27	0.682381	-5.20264
2L	3735534	long	2	0.2433	0.579	0.3357	0	FBgn0031568	CG10019	-0.24	0.676667	-5.19907
2L	3735534	short	1	0.9101	0	-0.9101	1	FBgn0031568	CG10019	-0.517143	0.09	-5.04316
2L	3735534	control	2	0.8941	0	-0.8941	1	FBgn0031568	CG10019	-0.556667	0.11	-4.74376
2L	3735534	long	1	0.7796	0	-0.7796	1	FBgn0031568	CG10019	-0.660952	0.22	-3.57426
2L	3735534	short	2	0.8178	1	0.1822	0	FBgn0031568	CG10019	-0.641429	0.18	-0.565811
2L	4004400	short	1	1	0.5598	-0.4402	1	FBgn0085205	CG34176	-0.00190476	0.01	-7.94794
2L	4004400	long	2	0.1598	0.743	0.5832	0	FBgn0085205	CG34176	-0.16	0.625714	-5.83748
2L	4004400	control	1	0.3649	0.6276	0.2627	0	FBgn0085205	CG34176	-0.36	0.64	-4.93491
2L	4004400	short	2	0.7303	0.8756	0.1453	0	FBgn0085205	CG34176	-0.682381	0.27	-4.69883
2L	4004400	long	1	0.772	0	-0.772	1	FBgn0085205	CG34176	-0.662857	0.23	-3.49095
2L	4004400	control	2	0.5705	0	-0.5705	1	FBgn0085205	CG34176	-0.57	0.43	-2.19146
2L	4117417	short	1	1	0.5697	-0.4303	1		No Gene	-0.00190476	0.01	-7.92201
2L	4117417	long	2	0.1702	0.7642	0.594	0		No Gene	-0.17	0.639524	-5.81976
2L	4117417	control	1	0.3848	0.619	0.2342	0		No Gene	-0.38	0.62	-4.89073
2L	4117417	short	2	0.7171	0.697	-0.0201	1		No Gene	-0.684286	0.28	-4.81075
2L	4117417	control	2	0.5145	0	-0.5145	1		No Gene	-0.51	0.49	-1.88754
2L	4117417	long	1	0.4616	0	-0.4616	1		No Gene	-0.46	0.54	-1.65353
2L	8762348	short	1	1	0.3882	-0.6118	1		No Gene	-0.00190476	0.01	-8.34229
2L	8762348	long	1	0.1468	0.6293	0.4825	0		No Gene	-0.15	0.611905	-5.70011
2L	8762348	long	2	0.8481	0.7912	-0.0569	1		No Gene	-0.611905	0.15	-5.07359
2L	8762348	control	2	0.6133	0.3866	-0.2267	1		No Gene	-0.61	0.39	-4.8747
2L	8762348	control	1	0.2773	1	0.7227	0		No Gene	-0.28	0.684286	-3.10867
2L	8762348	short	2	0.1148	0	-0.1148	1		No Gene	-0.11	0.556667	-0.336227
2L	8891974	control	2	0	0.225	0.225	0	FBgn0261630	CG42713	-0.01	0.00190476	-7.51936
2L	8891974	long	1	0.1039	0.3713	0.2674	0	FBgn0261630	CG42713	-0.1	0.542857	-5.61247
2L	8891974	short	2	0.7818	0.4359	-0.3459	1	FBgn0261630	CG42713	-0.660952	0.22	-5.24007
2L	8891974	long	2	0.568	0.51	-0.058	1	FBgn0261630	CG42713	-0.57	0.43	-4.7734
2L	8891974	control	1	0	0	0	2	FBgn0261630	CG42713			0
2L	8891974	short	1	0	0	0	2	FBgn0261630	CG42713			0
2L	8891979	control	2	0	0.2233	0.2233	0	FBgn0261630	CG42713	-0.01	0.00190476	-7.51936
2L	8891979	long	1	0.0981	0.3794	0.2812	0	FBgn0261630	CG42713	-0.1	0.542857	-5.63221
2L	8891979	short	2	0.7735	0.4117	-0.3619	1	FBgn0261630	CG42713	-0.662857	0.23	-5.23465
2L	8891979	long	2	0.567	0.5037	-0.0633	1	FBgn0261630	CG42713	-0.57	0.43	-4.77704
2L	8891979	control	1	0	0	0	2	FBgn0261630	CG42713			0
2L	8891979	short	1	0	0	0	2	FBgn0261630	CG42713			0
2L	9609023	short	1	0	1	1	0	FBgn0019809	gcm2	-0.01	0.00190476	-7.69127
2L	9609023	long	2	0.359	0.3093	-0.0498	1	FBgn0019809	gcm2	-0.36	0.64	-4.74272
2L	9609023	control	1	0.7101	0	-0.7101	1	FBgn0019809	gcm2	-0.68619	0.29	-3.03806
2L	9609023	control	2	0.3294	0	-0.3294	1	FBgn0019809	gcm2	-0.33	0.67	-1.10882
2L	9609023	long	1	0.0444	0	-0.0444	1	FBgn0019809	gcm2	-0.04	0.305238	-0.119082
2L	9609023	short	2	0.9636	1	0.0364	0	FBgn0019809	gcm2	-0.305238	0.04	-0.119082
2L	9673739	control	1	0	0.8286	0.8286	0		No Gene	-0.01	0.00190476	-9.00756
2L	9673739	short	1	1	0	-1	1		No Gene	-0.00190476	0.01	-7.69127
2L	9673739	long	1	0.3851	0.7656	0.3805	0		No Gene	-0.39	0.61	-4.97285
2L	9673739	long	2	0.5006	0.6737	0.1732	0		No Gene	-0.5	0.5	-4.76963
2L	9673739	control	2	0.6571	0.8719	0.2148	0		No Gene	-0.66	0.34	-4.67746
2L	9673739	short	2	0.3308	0	-0.3308	1		No Gene	-0.33	0.67	-1.10882
2L	12137435	long	1	0.0467	0.1781	0.1315	0	FBgn0032416	Gr33a	-0.05	0.366667	-5.9088
2L	12137435	control	2	0.8302	0.4914	-0.3388	1	FBgn0032416	Gr33a	-0.639524	0.17	-5.38847
2L	12137435	short	2	0.5728	0.3162	-0.2566	1	FBgn0032416	Gr33a	-0.57	0.43	-4.84751
2L	12137435	long	2	0.1987	0.1753	-0.0234	1	FBgn0032416	Gr33a	-0.2	0.657143	-4.8609
2L	12137435	control	1	0.5873	1	0.4127	0	FBgn0032416	Gr33a	-0.59	0.41	-1.43418
2L	12137435	short	1	1	1	0	2	FBgn0032416	Gr33a			0
2L	12321936	short	2	0.145	0.2576	0.1125	0		No Gene	-0.15	0.611905	-5.13372
2L	12321936	control	1	0.6405	0.3533	-0.2872	1		No Gene	-0.64	0.36	-4.94402
2L	12321936	control	2	0.5579	0.6997	0.1418	0		No Gene	-0.56	0.44	-4.73565
2L	12321936	long	2	0.444	0.2185	-0.2255	1		No Gene	-0.44	0.56	-4.73231
2L	12321936	long	1	0.0822	0	-0.0822	1		No Gene	-0.08	0.491429	-0.241735
2L	12321936	short	1	0.9526	1	0.0474	0		No Gene	-0.366667	0.05	-0.1494
2L	14026922	control	1	0.7493	0.5544	-0.1949	1	FBgn0286723	hll/CG4500	-0.678571	0.25	-5.00257
2L	14026922	short	2	0.1776	0.1948	0.0171	0	FBgn0286723	hll/CG4500	-0.18	0.641429	-4.93107
2L	14026922	control	2	0.6648	0.5235	-0.1413	1	FBgn0286723	hll/CG4500	-0.66	0.34	-4.85664
2L	14026922	long	1	0.4171	0.3439	-0.0732	1	FBgn0286723	hll/CG4500	-0.42	0.58	-4.73951
2L	14026922	long	2	0.3141	0.0735	-0.2406	1	FBgn0286723	hll/CG4500	-0.31	0.69	-4.66453
2L	14026922	short	1	0.6128	1	0.3872	0	FBgn0286723	hll/CG4500	-0.61	0.39	-1.35008
2L	15056982	control	1	0.0662	0.3871	0.3209	0	FBgn0000317	ck	-0.07	0.45381	-5.97087
2L	15056982	short	2	0.3971	0.3365	-0.0607	1	FBgn0000317	ck	-0.4	0.6	-4.73854
2L	15056982	short	1	0.3454	0	-0.3454	1	FBgn0000317	ck	-0.35	0.65	-1.18749
2L	15056982	control	2	0	0	0	2	FBgn0000317	ck			0
2L	15056982	long	1	0	0	0	2	FBgn0000317	ck			0
2L	15056982	long	2	0	0	0	2	FBgn0000317	ck			0
2L	15057001	control	1	0.0522	0.3641	0.3118	0	FBgn0000317	ck	-0.05	0.366667	-6.23785
2L	15057001	short	2	0.3954	0.3364	-0.059	1	FBgn0000317	ck	-0.4	0.6	-4.73854
2L	15057001	short	1	0.3272	0	-0.3272	1	FBgn0000317	ck	-0.33	0.67	-1.10882
2L	15057001	control	2	0	0	0	2	FBgn0000317	ck			0
2L	15057001	long	1	0	0	0	2	FBgn0000317	ck			0
2L	15057001	long	2	0	0	0	2	FBgn0000317	ck			0
2R	10201855	control	2	0.9701	0.6636	-0.3065	1		No Gene	-0.208095	0.03	-6.65358
2R	10201855	control	1	0.872	0.2903	-0.5817	1		No Gene	-0.584286	0.13	-6.00668
2R	10201855	long	1	0.0861	0.4457	0.3595	0		No Gene	-0.09	0.517143	-5.82869
2R	10201855	short	2	0.5218	0.4634	-0.0584	1		No Gene	-0.52	0.48	-4.76082
2R	10201855	long	2	0.5313	0	-0.5313	1		No Gene	-0.53	0.47	-1.98582
2R	10201855	short	1	0.5987	1	0.4013	0		No Gene	-0.6	0.4	-1.39188
2R	13393648	control	1	0.0704	0.328	0.2576	0	FBgn0033834	CG4744	-0.07	0.45381	-5.86511
2R	13393648	long	1	0.1662	0.4426	0.2764	0	FBgn0033834	CG4744	-0.17	0.639524	-5.28338
2R	13393648	short	1	0.9002	0	-0.9002	1	FBgn0033834	CG4744	-0.542857	0.1	-4.88786
2R	13393648	control	2	0.4553	0.3815	-0.0737	1	FBgn0033834	CG4744	-0.46	0.54	-4.74753
2R	13393648	short	2	0.6358	0.7044	0.0686	0	FBgn0033834	CG4744	-0.64	0.36	-4.73747
2R	13393648	long	2	0.2915	0.0391	-0.2525	1	FBgn0033834	CG4744	-0.29	0.68619	-4.67977
2R	13484510	control	1	0.1647	0.3856	0.2209	0	FBgn0033842	cbc	-0.16	0.625714	-5.24662
2R	13484510	long	2	0.3608	0.8986	0.5378	0	FBgn0033842	cbc	-0.36	0.64	-5.18266
2R	13484510	short	1	0.8933	0	-0.8933	1	FBgn0033842	cbc	-0.556667	0.11	-4.74376
2R	13484510	long	1	0.5446	0.4806	-0.064	1	FBgn0033842	cbc	-0.54	0.46	-4.76685
2R	13484510	control	2	0.4531	0.4445	-0.0086	1	FBgn0033842	cbc	-0.45	0.55	-4.75473
2R	13484510	short	2	0.6326	0.7044	0.0718	0	FBgn0033842	cbc	-0.63	0.37	-4.73369
2R	13484842	short	1	1	0	-1	1	FBgn0033842	cbc	-0.00190476	0.01	-7.69127
2R	13484842	long	1	0.8099	0.511	-0.2989	1	FBgn0033842	cbc	-0.643333	0.19	-5.26182
2R	13484842	control	2	0.4525	0.3689	-0.0836	1	FBgn0033842	cbc	-0.45	0.55	-4.74492
2R	13484842	short	2	0.5756	0.7565	0.181	0	FBgn0033842	cbc	-0.58	0.42	-4.72178
2R	13484842	long	2	0.1378	1	0.8622	0	FBgn0033842	cbc	-0.14	0.598095	-4.36246
2R	13484842	control	1	0.2281	1	0.7719	0	FBgn0033842	cbc	-0.23	0.662857	-3.49095
2R	13484896	short	1	0	0.3428	0.3428	0	FBgn0033842	cbc	-0.01	0.00190476	-7.74769
2R	13484896	short	2	0.2676	0.2382	-0.0295	1	FBgn0033842	cbc	-0.27	0.682381	-4.77887
2R	13484896	control	2	0.3598	0.0735	-0.2864	1	FBgn0033842	cbc	-0.36	0.64	-4.67693
2R	13484896	long	2	0.3782	0	-0.3782	1	FBgn0033842	cbc	-0.38	0.62	-1.30875
2R	13484896	control	1	0.2696	0	-0.2696	1	FBgn0033842	cbc	-0.27	0.682381	-0.882267
2R	13484896	long	1	0	0	0	2	FBgn0033842	cbc			0
2R	13506555	short	1	1	0	-1	1	FBgn0033846	mip120	-0.00190476	0.01	-7.69127
2R	13506555	long	1	0.7721	0.5232	-0.2489	1	FBgn0033846	mip120	-0.662857	0.23	-5.1001
2R	13506555	control	2	0.4496	0.3782	-0.0713	1	FBgn0033846	mip120	-0.45	0.55	-4.74624
2R	13506555	short	2	0.5571	0.6677	0.1106	0	FBgn0033846	mip120	-0.56	0.44	-4.73923
2R	13506555	long	2	0.1554	1	0.8446	0	FBgn0033846	mip120	-0.16	0.625714	-4.14017
2R	13506555	control	1	0.1893	1	0.8107	0	FBgn0033846	mip120	-0.19	0.643333	-3.84133
2R	13550013	control	1	0.0285	0.2764	0.2479	0	FBgn0053156	CG33156	-0.03	0.208095	-6.54275
2R	13550013	long	1	0.199	0.4995	0.3005	0	FBgn0053156	CG33156	-0.2	0.657143	-5.23716
2R	13550013	short	1	0.9072	0	-0.9072	1	FBgn0053156	CG33156	-0.517143	0.09	-5.04316
2R	13550013	long	2	0.1477	0.0635	-0.0842	1	FBgn0053156	CG33156	-0.15	0.611905	-4.91601
2R	13550013	control	2	0.4868	0.391	-0.0958	1	FBgn0053156	CG33156	-0.49	0.51	-4.75611
2R	13550013	short	2	0.5526	0.6964	0.1438	0	FBgn0053156	CG33156	-0.55	0.45	-4.74027
2R	13550021	control	1	0.0331	0.302	0.269	0	FBgn0053156	CG33156	-0.03	0.208095	-6.5864
2R	13550021	short	1	0.9165	0	-0.9165	1	FBgn0053156	CG33156	-0.491429	0.08	-5.2121
2R	13550021	long	1	0.198	0.5028	0.3048	0	FBgn0053156	CG33156	-0.2	0.657143	-5.23716
2R	13550021	long	2	0.1422	0.0642	-0.0779	1	FBgn0053156	CG33156	-0.14	0.598095	-4.95751
2R	13550021	control	2	0.4929	0.3927	-0.1001	1	FBgn0053156	CG33156	-0.49	0.51	-4.75611
2R	13550021	short	2	0.5626	0.693	0.1304	0	FBgn0053156	CG33156	-0.56	0.44	-4.73671
2R	13550112	control	1	0.0211	0.3302	0.3092	0	FBgn0053156	CG33156	-0.02	0.0633333	-7.04476
2R	13550112	short	1	0.9166	0	-0.9166	1	FBgn0053156	CG33156	-0.491429	0.08	-5.2121
2R	13550112	long	1	0.1991	0.4737	0.2747	0	FBgn0053156	CG33156	-0.2	0.657143	-5.20514
2R	13550112	long	2	0.1495	0.0708	-0.0787	1	FBgn0053156	CG33156	-0.15	0.611905	-4.92285
2R	13550112	short	2	0.4942	0.6997	0.2055	0	FBgn0053156	CG33156	-0.49	0.51	-4.78328
2R	13550112	control	2	0.4233	0.3972	-0.0262	1	FBgn0053156	CG33156	-0.42	0.58	-4.75085
2R	13646603	short	1	1	0	-1	1	FBgn0000633	fas/CG17716	-0.00190476	0.01	-7.69127
2R	13646603	control	1	0.0284	1	0.9716	0	FBgn0000633	fas/CG17716	-0.03	0.208095	-6.4699
2R	13646603	long	2	0.15	0.1571	0.007	0	FBgn0000633	fas/CG17716	-0.15	0.611905	-5.00335
2R	13646603	long	1	0.4745	0.5943	0.1198	0	FBgn0000633	fas/CG17716	-0.47	0.53	-4.77602
2R	13646603	control	2	0.4391	0.4678	0.0288	0	FBgn0000633	fas/CG17716	-0.44	0.56	-4.7623
2R	13646603	short	2	0.5767	0.6435	0.0668	0	FBgn0000633	fas/CG17716	-0.58	0.42	-4.74215
2R	13742025	control	1	0.0625	0.2912	0.2287	0	FBgn0000633	fas/CG17716	-0.06	0.41619	-5.92137
2R	13742025	short	1	0.9218	0	-0.9218	1	FBgn0000633	fas/CG17716	-0.491429	0.08	-5.2121
2R	13742025	long	1	0.1719	0.4731	0.3012	0	FBgn0000633	fas/CG17716	-0.17	0.639524	-5.33508
2R	13742025	long	2	0.1726	0.0599	-0.1127	1	FBgn0000633	fas/CG17716	-0.17	0.639524	-4.84653
2R	13742025	control	2	0.3987	0.4344	0.0357	0	FBgn0000633	fas/CG17716	-0.4	0.6	-4.77063
2R	13742025	short	2	0.5499	0.6997	0.1498	0	FBgn0000633	fas/CG17716	-0.55	0.45	-4.73975
2R	13749528	short	1	0	0.3345	0.3345	0		No Gene	-0.01	0.00190476	-7.72378
2R	13749528	long	2	0.4428	0.7771	0.3343	0		No Gene	-0.44	0.56	-4.8804
2R	13749528	short	2	0.3363	0.3446	0.0084	0		No Gene	-0.34	0.66	-4.77431
2R	13749528	control	2	0.3869	0.0809	-0.306	1		No Gene	-0.39	0.61	-4.69586
2R	13749528	control	1	0.3665	0	-0.3665	1		No Gene	-0.37	0.63	-1.26788
2R	13749528	long	1	0.207	0	-0.207	1		No Gene	-0.21	0.659048	-0.66845
2R	13770617	control	1	0.0235	0.3137	0.2902	0	FBgn0033867	Cpr50Ca	-0.02	0.0633333	-6.9987
2R	13770617	short	1	0.9212	0	-0.9212	1	FBgn0033867	Cpr50Ca	-0.491429	0.08	-5.2121
2R	13770617	long	1	0.1489	0.4316	0.2827	0	FBgn0033867	Cpr50Ca	-0.15	0.611905	-5.36664
2R	13770617	long	2	0.1718	0.0456	-0.1263	1	FBgn0033867	Cpr50Ca	-0.17	0.639524	-4.84395
2R	13770617	short	2	0.5765	0.6479	0.0714	0	FBgn0033867	Cpr50Ca	-0.58	0.42	-4.74215
2R	13770617	control	2	0.4331	0.3608	-0.0723	1	FBgn0033867	Cpr50Ca	-0.43	0.57	-4.74175
2R	14052395	control	2	0.9703	0.8542	-0.1161	1	FBgn0002643	mam	-0.208095	0.03	-6.32055
2R	14052395	long	1	0.9309	0.447	-0.4839	1	FBgn0002643	mam	-0.45381	0.07	-6.27235
2R	14052395	long	2	0.4566	1	0.5434	0	FBgn0002643	mam	-0.46	0.54	-2.03605
2R	14052395	control	1	1	1	0	2	FBgn0002643	mam			0
2R	14052395	short	1	1	1	0	2	FBgn0002643	mam			0
2R	14052395	short	2	1	1	0	2	FBgn0002643	mam			0
2R	14164663	long	2	0	0.7987	0.7987	0	FBgn0033902	Tango7/eIF3m	-0.01	0.00190476	-8.88864
2R	14164663	short	2	0.881	0.6847	-0.1962	1	FBgn0033902	Tango7/eIF3m	-0.570476	0.12	-5.368
2R	14164663	short	1	0.289	0.3321	0.0432	0	FBgn0033902	Tango7/eIF3m	-0.29	0.68619	-4.82394
2R	14164663	control	1	0.4582	0	-0.4582	1	FBgn0033902	Tango7/eIF3m	-0.46	0.54	-1.65353
2R	14164663	control	2	0.3737	0	-0.3737	1	FBgn0033902	Tango7/eIF3m	-0.37	0.63	-1.26788
2R	14164663	long	1	0.2984	0	-0.2984	1	FBgn0033902	Tango7/eIF3m	-0.3	0.688095	-0.993838
2R	15288703	short	1	0	0.9947	0.9947	0	FBgn0265194	Trpm	-0.01	0.00190476	-7.69127
2R	15288703	short	2	0.2974	0.3062	0.0089	0	FBgn0265194	Trpm	-0.3	0.688095	-4.79289
2R	15288703	control	1	0.8105	0	-0.8105	1	FBgn0265194	Trpm	-0.643333	0.19	-3.84133
2R	15288703	control	2	0.3753	0	-0.3753	1	FBgn0265194	Trpm	-0.38	0.62	-1.30875
2R	15288703	long	2	0.1518	0	-0.1518	1	FBgn0265194	Trpm	-0.15	0.611905	-0.465787
2R	15288703	long	1	0	0	0	2	FBgn0265194	Trpm			0
2R	18566638	long	1	0.0088	0.3475	0.3387	0	FBgn0050115	GEFmeso	-0.01	0.00190476	-7.74769
2R	18566638	control	2	0.7055	0.2405	-0.465	1	FBgn0050115	GEFmeso	-0.68619	0.29	-5.25503
2R	18566638	control	1	0.3634	0.5149	0.1515	0	FBgn0050115	GEFmeso	-0.36	0.64	-4.85211
2R	18566638	short	1	0.734	0.7447	0.0106	0	FBgn0050115	GEFmeso	-0.682381	0.27	-4.78801
2R	18566638	short	2	0.5339	0.7244	0.1905	0	FBgn0050115	GEFmeso	-0.53	0.47	-4.75216
2R	18566638	long	2	0	0	0	2	FBgn0050115	GEFmeso			0
2R	18694657	long	1	0	0.3344	0.3344	0	FBgn0262103	Sik3	-0.01	0.00190476	-7.72378
2R	18694657	short	1	0.8663	0.3941	-0.4722	1	FBgn0262103	Sik3	-0.584286	0.13	-5.79413
2R	18694657	control	1	0.1145	0.4854	0.3709	0	FBgn0262103	Sik3	-0.11	0.556667	-5.73234
2R	18694657	short	2	0.3033	0.5389	0.2356	0	FBgn0262103	Sik3	-0.3	0.688095	-4.97799
2R	18694657	control	2	0.3944	0.3098	-0.0846	1	FBgn0262103	Sik3	-0.39	0.61	-4.733
2R	18694657	long	2	0	0	0	2	FBgn0262103	Sik3			0
2R	19078659	long	2	0.8729	0.1349	-0.738	1	FBgn0004168	5-HT1A	-0.584286	0.13	-6.36649
2R	19078659	long	1	0.1841	0.6853	0.5012	0	FBgn0004168	5-HT1A	-0.18	0.641429	-5.62713
2R	19078659	short	1	0.7604	0.3104	-0.45	1	FBgn0004168	5-HT1A	-0.676667	0.24	-5.34394
2R	19078659	short	2	0.2849	0.4918	0.2069	0	FBgn0004168	5-HT1A	-0.28	0.684286	-4.97781
2R	19078659	control	1	0.1682	1	0.8318	0	FBgn0004168	5-HT1A	-0.17	0.639524	-4.03644
2R	19078659	control	2	0.4105	1	0.5895	0	FBgn0004168	5-HT1A	-0.41	0.59	-2.2993
2R	20359591	long	1	0	0.5436	0.5436	0		No Gene	-0.01	0.00190476	-8.19422
2R	20359591	short	2	0.1577	0.2068	0.0491	0		No Gene	-0.16	0.625714	-5.01671
2R	20359591	short	1	0.7999	0.7083	-0.0916	1		No Gene	-0.657143	0.2	-4.98625
2R	20359591	control	2	0.2794	0.3455	0.0662	0		No Gene	-0.28	0.684286	-4.84913
2R	20359591	control	1	0.0172	0	-0.0172	1		No Gene	-0.02	0.0633333	-0.0591097
2R	20359591	long	2	0	0	0	2		No Gene			0
2R	20754192	short	1	1	0.1132	-0.8868	1		No Gene	-0.00190476	0.01	-9.1777
2R	20754192	long	1	0	0.6236	0.6236	0		No Gene	-0.01	0.00190476	-8.373
2R	20754192	control	1	0.0225	0.6071	0.5847	0		No Gene	-0.02	0.0633333	-7.6491
2R	20754192	short	2	0.2278	0.2729	0.0451	0		No Gene	-0.23	0.662857	-4.88161
2R	20754192	control	2	0.5874	0.3834	-0.204	1		No Gene	-0.59	0.41	-4.84569
2R	20754192	long	2	0	0	0	2		No Gene			0
2R	20755775	short	1	0.9932	0.0887	-0.9044	1		No Gene	-0.00190476	0.01	-9.3168
2R	20755775	long	1	0	0.5934	0.5934	0		No Gene	-0.01	0.00190476	-8.31196
2R	20755775	control	1	0	0.5542	0.5542	0		No Gene	-0.01	0.00190476	-8.22314
2R	20755775	control	2	0.5726	0.3517	-0.2208	1		No Gene	-0.57	0.43	-4.83091
2R	20755775	short	2	0.299	0.3478	0.0488	0		No Gene	-0.3	0.688095	-4.81879
2R	20755775	long	2	0.0059	0	-0.0059	1		No Gene	-0.01	0.00190476	-0.0294489
2R	20804725	long	1	0	0.5892	0.5892	0		No Gene	-0.01	0.00190476	-8.282
2R	20804725	short	1	0.8996	0.17	-0.7296	1		No Gene	-0.542857	0.1	-6.57358
2R	20804725	short	2	0.1511	0.324	0.1729	0		No Gene	-0.15	0.611905	-5.21298
2R	20804725	control	2	0.5948	0.3419	-0.2529	1		No Gene	-0.59	0.41	-4.8647
2R	20804725	control	1	0	0	0	2		No Gene			0
2R	20804725	long	2	0	0	0	2		No Gene			0
2R	20815303	long	1	0	1	1	0		No Gene	-0.01	0.00190476	-7.69127
2R	20815303	short	1	1	0.7165	-0.2835	1		No Gene	-0.00190476	0.01	-7.63052
2R	20815303	short	2	0.2349	0.39	0.1551	0		No Gene	-0.23	0.662857	-5.0048
2R	20815303	control	2	0.5895	0.3936	-0.1959	1		No Gene	-0.59	0.41	-4.83964
2R	20815303	control	1	0.5752	0.5907	0.0155	0		No Gene	-0.58	0.42	-4.754
2R	20815303	long	2	0	0	0	2		No Gene			0
2R	20833839	long	1	0	0.5422	0.5422	0	FBgn0011674/FBgn0016984	insc/sktl	-0.01	0.00190476	-8.19422
2R	20833839	short	1	0.8213	0.1336	-0.6877	1	FBgn0011674/FBgn0016984	insc/sktl	-0.641429	0.18	-5.97909
2R	20833839	short	2	0.2106	0.319	0.1084	0	FBgn0011674/FBgn0016984	insc/sktl	-0.21	0.659048	-4.98284
2R	20833839	control	2	0.4494	0.3611	-0.0883	1	FBgn0011674/FBgn0016984	insc/sktl	-0.45	0.55	-4.74373
2R	20833839	control	1	0.0111	0	-0.0111	1	FBgn0011674/FBgn0016984	insc/sktl	-0.01	0.00190476	-0.0294489
2R	20833839	long	2	0	0	0	2	FBgn0011674/FBgn0016984	insc/sktl			0
2R	21377388	long	1	0	0.5063	0.5063	0	FBgn0000395	cv-2	-0.01	0.00190476	-8.10942
2R	21377388	short	1	0.9477	0.1559	-0.7918	1	FBgn0000395	cv-2	-0.366667	0.05	-7.37143
2R	21377388	control	1	0.0241	0.2949	0.2707	0	FBgn0000395	cv-2	-0.02	0.0633333	-6.97602
2R	21377388	control	2	0.6135	0.3161	-0.2974	1	FBgn0000395	cv-2	-0.61	0.39	-4.91268
2R	21377388	short	2	0.4535	0.3876	-0.0659	1	FBgn0000395	cv-2	-0.45	0.55	-4.74768
2R	21377388	long	2	0	0	0	2	FBgn0000395	cv-2			0
2R	21495019	long	1	0	0.4995	0.4995	0	FBgn0010470	Fkbp14	-0.01	0.00190476	-8.08178
2R	21495019	short	1	0.9706	0.155	-0.8156	1	FBgn0010470	Fkbp14	-0.208095	0.03	-7.91503
2R	21495019	control	1	0.0471	0.4964	0.4493	0	FBgn0010470	Fkbp14	-0.05	0.366667	-6.49772
2R	21495019	control	2	0.5666	0.3439	-0.2227	1	FBgn0010470	Fkbp14	-0.57	0.43	-4.83629
2R	21495019	short	2	0.4499	0.3994	-0.0505	1	FBgn0010470	Fkbp14	-0.45	0.55	-4.74926
2R	21495019	long	2	0	0	0	2	FBgn0010470	Fkbp14			0
2R	21516867	long	1	0	0.599	0.599	0	FBgn0034634/FBgn0043070	CG10494/MESK2	-0.01	0.00190476	-8.31196
2R	21516867	control	1	0.0165	0.4606	0.4441	0	FBgn0034634/FBgn0043070	CG10494/MESK2	-0.02	0.0633333	-7.31537
2R	21516867	short	1	0.9398	0.1731	-0.7666	1	FBgn0034634/FBgn0043070	CG10494/MESK2	-0.41619	0.06	-7.10236
2R	21516867	control	2	0.3264	0.4488	0.1224	0	FBgn0034634/FBgn0043070	CG10494/MESK2	-0.33	0.67	-4.85444
2R	21516867	short	2	0.529	0.3967	-0.1324	1	FBgn0034634/FBgn0043070	CG10494/MESK2	-0.53	0.47	-4.77869
2R	21516867	long	2	0	0	0	2	FBgn0034634/FBgn0043070	CG10494/MESK2			0
2R	21888148	long	1	0	0.4177	0.4177	0	FBgn0085397	Fili	-0.01	0.00190476	-7.89634
2R	21888148	short	1	0.9568	0.5968	-0.36	1	FBgn0085397	Fili	-0.305238	0.04	-6.51765
2R	21888148	control	1	0.2612	0.5089	0.2477	0	FBgn0085397	Fili	-0.26	0.680476	-5.05276
2R	21888148	short	2	0.585	0.2979	-0.2871	1	FBgn0085397	Fili	-0.58	0.42	-4.87527
2R	21888148	control	2	0.5152	0.584	0.0688	0	FBgn0085397	Fili	-0.52	0.48	-4.75277
2R	21888148	long	2	0	0	0	2	FBgn0085397	Fili			0
3L	816286	long	2	0.9488	0.0877	-0.8611	1		No Gene	-0.366667	0.05	-7.61131
3L	816286	short	1	0.9286	0.0978	-0.8308	1		No Gene	-0.45381	0.07	-7.19089
3L	816286	short	2	0.3772	0.3325	-0.0447	1		No Gene	-0.38	0.62	-4.74402
3L	816286	long	1	0.1512	1	0.8488	0		No Gene	-0.15	0.611905	-4.24865
3L	816286	control	1	0.1756	1	0.8244	0		No Gene	-0.18	0.641429	-3.93696
3L	816286	control	2	0.9237	1	0.0763	0		No Gene	-0.491429	0.08	-0.241735
3L	2341204	short	1	1	0	-1	1	FBgn0035331	MsR1	-0.00190476	0.01	-7.69127
3L	2341204	long	1	0.9948	0.6941	-0.3007	1	FBgn0035331	MsR1	-0.00190476	0.01	-7.67668
3L	2341204	control	1	0.3594	1	0.6406	0	FBgn0035331	MsR1	-0.36	0.64	-2.58594
3L	2341204	long	2	0.4277	1	0.5723	0	FBgn0035331	MsR1	-0.43	0.57	-2.19146
3L	2341204	control	2	0.4865	1	0.5135	0	FBgn0035331	MsR1	-0.49	0.51	-1.88754
3L	2341204	short	2	0.3448	0	-0.3448	1	FBgn0035331	MsR1	-0.34	0.66	-1.14795
3L	4532732	long	2	0	0.5327	0.5327	0	FBgn0035557/FBgn0014073	CG11353/Tie	-0.01	0.00190476	-8.16563
3L	4532732	short	2	0	0.4191	0.4191	0	FBgn0035557/FBgn0014073	CG11353/Tie	-0.01	0.00190476	-7.89634
3L	4532732	control	2	0.5225	0	-0.5225	1	FBgn0035557/FBgn0014073	CG11353/Tie	-0.52	0.48	-1.93632
3L	4532732	short	1	0.3576	0	-0.3576	1	FBgn0035557/FBgn0014073	CG11353/Tie	-0.36	0.64	-1.22747
3L	4532732	long	1	0.1772	0	-0.1772	1	FBgn0035557/FBgn0014073	CG11353/Tie	-0.18	0.641429	-0.565811
3L	4532732	control	1	0	0	0	2	FBgn0035557/FBgn0014073	CG11353/Tie			0
3L	5598425	long	1	0.0129	0.3778	0.3649	0	FBgn0035621	CG10591	-0.01	0.00190476	-7.82089
3L	5598425	short	2	0.0456	0.4285	0.3829	0	FBgn0035621	CG10591	-0.05	0.366667	-6.35237
3L	5598425	control	2	0.5953	0.074	-0.5212	1	FBgn0035621	CG10591	-0.6	0.4	-5.10231
3L	5598425	control	1	0.3157	0.0655	-0.2502	1	FBgn0035621	CG10591	-0.32	0.68	-4.66448
3L	5598425	long	2	0.5135	0	-0.5135	1	FBgn0035621	CG10591	-0.51	0.49	-1.88754
3L	5598425	short	1	0.4692	0	-0.4692	1	FBgn0035621	CG10591	-0.47	0.53	-1.69908
3L	5598426	long	1	0.0176	0.3704	0.3528	0	FBgn0035621	CG10591	-0.02	0.0633333	-7.1156
3L	5598426	short	2	0.0453	0.4229	0.3776	0	FBgn0035621	CG10591	-0.05	0.366667	-6.35237
3L	5598426	control	2	0.5857	0.0659	-0.5198	1	FBgn0035621	CG10591	-0.59	0.41	-5.07301
3L	5598426	control	1	0.3132	0.0685	-0.2447	1	FBgn0035621	CG10591	-0.31	0.69	-4.66453
3L	5598426	long	2	0.5056	0	-0.5056	1	FBgn0035621	CG10591	-0.51	0.49	-1.88754
3L	5598426	short	1	0.455	0	-0.455	1	FBgn0035621	CG10591	-0.45	0.55	-1.60856
3L	5598427	long	1	0.0129	0.3817	0.3688	0	FBgn0035621	CG10591	-0.01	0.00190476	-7.82089
3L	5598427	short	2	0.0442	0.4302	0.3861	0	FBgn0035621	CG10591	-0.04	0.305238	-6.56529
3L	5598427	control	2	0.5833	0.0726	-0.5108	1	FBgn0035621	CG10591	-0.58	0.42	-5.04479
3L	5598427	control	1	0.3118	0.068	-0.2438	1	FBgn0035621	CG10591	-0.31	0.69	-4.66453
3L	5598427	long	2	0.5057	0	-0.5057	1	FBgn0035621	CG10591	-0.51	0.49	-1.88754
3L	5598427	short	1	0.4463	0	-0.4463	1	FBgn0035621	CG10591	-0.45	0.55	-1.60856
3L	5598430	long	1	0.0128	0.4018	0.389	0	FBgn0035621	CG10591	-0.01	0.00190476	-7.87093
3L	5598430	short	2	0.0447	0.4378	0.3931	0	FBgn0035621	CG10591	-0.04	0.305238	-6.58947
3L	5598430	control	2	0.5759	0.0738	-0.5021	1	FBgn0035621	CG10591	-0.58	0.42	-5.04479
3L	5598430	control	1	0.3274	0.07	-0.2574	1	FBgn0035621	CG10591	-0.33	0.67	-4.66574
3L	5598430	long	2	0.4967	0	-0.4967	1	FBgn0035621	CG10591	-0.5	0.5	-1.83945
3L	5598430	short	1	0.4676	0	-0.4676	1	FBgn0035621	CG10591	-0.47	0.53	-1.69908
3L	5670475	long	1	0.0076	0.3889	0.3813	0	FBgn0085447/FBgn0284236	sif/CG46320	-0.01	0.00190476	-7.84579
3L	5670475	short	2	0.0749	0.4091	0.3343	0	FBgn0085447/FBgn0284236	sif/CG46320	-0.07	0.45381	-5.99267
3L	5670475	control	2	0.6989	0.138	-0.5609	1	FBgn0085447/FBgn0284236	sif/CG46320	-0.688095	0.3	-5.34772
3L	5670475	control	1	0.4062	0.0949	-0.3113	1	FBgn0085447/FBgn0284236	sif/CG46320	-0.41	0.59	-4.71209
3L	5670475	long	2	0.513	0	-0.513	1	FBgn0085447/FBgn0284236	sif/CG46320	-0.51	0.49	-1.88754
3L	5670475	short	1	0.5037	0	-0.5037	1	FBgn0085447/FBgn0284236	sif/CG46320	-0.5	0.5	-1.83945
3L	7944790	short	2	0.4818	0.2297	-0.2521	1	FBgn0264472	CG43880	-0.48	0.52	-4.76703
3L	7944790	short	1	0.1294	0	-0.1294	1	FBgn0264472	CG43880	-0.13	0.584286	-0.400481
3L	7944790	control	2	0.1075	0.0057	-0.1018	1	FBgn0264472	CG43880	-0.11	0.556667	-0.336227
3L	7944790	control	1	0.0495	0	-0.0495	1	FBgn0264472	CG43880	-0.05	0.366667	-0.1494
3L	7944790	long	1	0	0	0	2	FBgn0264472	CG43880			0
3L	7944790	long	2	0	0	0	2	FBgn0264472	CG43880			0
3L	8229228	short	1	0.0852	0	-0.0852	1	FBgn0265089	eIF4E3	-0.09	0.517143	-0.272987
3L	8229228	control	2	0.0346	0	-0.0346	1	FBgn0265089	eIF4E3	-0.03	0.208095	-0.088986
3L	8229228	long	2	0.0053	0	-0.0053	1	FBgn0265089	eIF4E3	-0.01	0.00190476	-0.0294489
3L	8229228	control	1	0.0054	0	-0.0054	1	FBgn0265089	eIF4E3	-0.01	0.00190476	-0.0294489
3L	8229228	long	1	0	0	0	2	FBgn0265089	eIF4E3			0
3L	8229228	short	2	0	0	0	2	FBgn0265089	eIF4E3			0
3L	8370339	long	1	0	0.2094	0.2094	0		No Gene	-0.01	0.00190476	-7.49788
3L	8370339	short	1	0.8887	0.9371	0.0483	0		No Gene	-0.556667	0.11	-5.11754
3L	8370339	short	2	0.5681	0.2652	-0.303	1		No Gene	-0.57	0.43	-4.87827
3L	8370339	long	2	0.482	0.577	0.095	0		No Gene	-0.48	0.52	-4.76569
3L	8370339	control	1	0.4529	0.4148	-0.0381	1		No Gene	-0.45	0.55	-4.75095
3L	8370339	control	2	0.3331	1	0.6669	0		No Gene	-0.33	0.67	-2.77147
3L	8370364	long	1	0	0.2102	0.2102	0		No Gene	-0.01	0.00190476	-7.49788
3L	8370364	short	1	0.8868	0.9264	0.0396	0		No Gene	-0.556667	0.11	-5.1261
3L	8370364	short	2	0.5953	0.2466	-0.3487	1		No Gene	-0.6	0.4	-4.94249
3L	8370364	long	2	0.411	0.5543	0.1433	0		No Gene	-0.41	0.59	-4.81686
3L	8370364	control	1	0.4799	0.3863	-0.0936	1		No Gene	-0.48	0.52	-4.75281
3L	8370364	control	2	0.3277	1	0.6723	0		No Gene	-0.33	0.67	-2.77147
3L	8370389	long	1	0	0.2845	0.2845	0		No Gene	-0.01	0.00190476	-7.63052
3L	8370389	short	1	0.9112	0.9162	0.0049	0		No Gene	-0.517143	0.09	-5.2861
3L	8370389	short	2	0.6658	0.2853	-0.3805	1		No Gene	-0.67	0.33	-5.07731
3L	8370389	long	2	0.4688	0.6208	0.152	0		No Gene	-0.47	0.53	-4.7815
3L	8370389	control	1	0.5315	0.4645	-0.067	1		No Gene	-0.53	0.47	-4.76461
3L	8370389	control	2	0.4185	1	0.5815	0		No Gene	-0.42	0.58	-2.24493
3L	8370390	long	1	0	0.2827	0.2827	0		No Gene	-0.01	0.00190476	-7.63052
3L	8370390	short	1	0.912	0.9159	0.0039	0		No Gene	-0.517143	0.09	-5.2861
3L	8370390	short	2	0.6511	0.3009	-0.3502	1		No Gene	-0.65	0.35	-5.01534
3L	8370390	long	2	0.4744	0.6322	0.1578	0		No Gene	-0.47	0.53	-4.78443
3L	8370390	control	1	0.5512	0.4638	-0.0874	1		No Gene	-0.55	0.45	-4.77485
3L	8370390	control	2	0.4221	1	0.5779	0		No Gene	-0.42	0.58	-2.24493
3L	8370400	long	1	0	0.276	0.276	0		No Gene	-0.01	0.00190476	-7.60781
3L	8370400	short	1	0.9129	0.9206	0.0077	0		No Gene	-0.517143	0.09	-5.2861
3L	8370400	short	2	0.6243	0.2822	-0.342	1		No Gene	-0.62	0.38	-4.95793
3L	8370400	long	2	0.4717	0.6027	0.1311	0		No Gene	-0.47	0.53	-4.77869
3L	8370400	control	1	0.5345	0.4509	-0.0836	1		No Gene	-0.53	0.47	-4.76663
3L	8370400	control	2	0.3983	1	0.6017	0		No Gene	-0.4	0.6	-2.3546
3L	8840733	control	1	0.1009	0.8159	0.715	0	FBgn0263930	dally	-0.1	0.542857	-6.54203
3L	8840733	short	1	0.8705	0.0858	-0.7847	1	FBgn0263930	dally	-0.584286	0.13	-6.49723
3L	8840733	long	2	0.9435	0.983	0.0395	0	FBgn0263930	dally	-0.41619	0.06	-5.70484
3L	8840733	long	1	0.264	0.5325	0.2685	0	FBgn0263930	dally	-0.26	0.680476	-5.0791
3L	8840733	short	2	0.1961	0.0076	-0.1885	1	FBgn0263930	dally	-0.2	0.657143	-4.90301
3L	8840733	control	2	0.2593	1	0.7407	0	FBgn0263930	dally	-0.26	0.680476	-3.25536
3L	9057890	control	2	0.1296	0.6824	0.5528	0	FBgn0000116	Argk	-0.13	0.584286	-5.93311
3L	9057890	long	1	0.1381	0.5199	0.3819	0	FBgn0000116	Argk	-0.14	0.598095	-5.57719
3L	9057890	control	1	0.4023	0.7666	0.3643	0	FBgn0000116	Argk	-0.4	0.6	-4.95105
3L	9057890	long	2	0.538	0.1248	-0.4132	1	FBgn0000116	Argk	-0.54	0.46	-4.90472
3L	9057890	short	2	0.3636	0.0777	-0.2859	1	FBgn0000116	Argk	-0.36	0.64	-4.67591
3L	9057890	short	1	0.7633	0.0052	-0.7581	1	FBgn0000116	Argk	-0.676667	0.24	-3.41015
3L	9375079	short	2	1	0.9315	-0.0685	1	FBgn0001228/FBgn0001223	CG4456/Hsp22	-0.00190476	0.01	-7.27103
3L	9375079	long	2	0.9523	0.9778	0.0254	0	FBgn0001228/FBgn0001223	CG4456/Hsp22	-0.366667	0.05	-5.75657
3L	9375079	long	1	0.1738	0.5003	0.3265	0	FBgn0001228/FBgn0001223	CG4456/Hsp22	-0.17	0.639524	-5.37048
3L	9375079	control	1	0.4488	0.0159	-0.4328	1	FBgn0001228/FBgn0001223	CG4456/Hsp22	-0.45	0.55	-4.95554
3L	9375079	control	2	0.3167	0.1936	-0.1231	1	FBgn0001228/FBgn0001223	CG4456/Hsp22	-0.32	0.68	-4.70468
3L	9375079	short	1	0.333	1	0.667	0	FBgn0001228/FBgn0001223	CG4456/Hsp22	-0.33	0.67	-2.77147
3L	9767315	control	2	0	0.6038	0.6038	0	FBgn0036043	CG8177	-0.01	0.00190476	-8.34229
3L	9767315	long	1	0.1481	0.2366	0.0885	0	FBgn0036043	CG8177	-0.15	0.611905	-5.10327
3L	9767315	short	2	0.5783	0.0637	-0.5146	1	FBgn0036043	CG8177	-0.58	0.42	-5.05998
3L	9767315	control	1	0.3392	0.5022	0.163	0	FBgn0036043	CG8177	-0.34	0.66	-4.87336
3L	9767315	long	2	0.4633	0.6434	0.1801	0	FBgn0036043	CG8177	-0.46	0.54	-4.79699
3L	9767315	short	1	0.4231	0	-0.4231	1	FBgn0036043	CG8177	-0.42	0.58	-1.47698
3L	10236633	short	2	0.7751	0.305	-0.4701	1	FBgn0265735	lncRNA:CR44542	-0.660952	0.22	-5.42821
3L	10236633	control	2	0.1844	0.5223	0.338	0	FBgn0265735	lncRNA:CR44542	-0.18	0.641429	-5.35784
3L	10236633	long	1	0.1777	0.2603	0.0825	0	FBgn0265735	lncRNA:CR44542	-0.18	0.641429	-5.0112
3L	10236633	control	1	0.3594	0.6125	0.2531	0	FBgn0265735	lncRNA:CR44542	-0.36	0.64	-4.91716
3L	10236633	short	1	0.5361	0	-0.5361	1	FBgn0265735	lncRNA:CR44542	-0.54	0.46	-2.03605
3L	10236633	long	2	0.5144	0	-0.5144	1	FBgn0265735	lncRNA:CR44542	-0.51	0.49	-1.88754
3L	10760218	control	2	0	0.3397	0.3397	0		No Gene	-0.01	0.00190476	-7.74769
3L	10760218	long	1	0	0.2307	0.2307	0		No Gene	-0.01	0.00190476	-7.51936
3L	10760218	control	1	0.1699	0.5166	0.3468	0		No Gene	-0.17	0.639524	-5.38847
3L	10760218	short	1	0.3012	0	-0.3012	1		No Gene	-0.3	0.688095	-0.993838
3L	10760218	short	2	0.1331	0	-0.1331	1		No Gene	-0.13	0.584286	-0.400481
3L	10760218	long	2	0	0	0	2		No Gene			0
3L	11311484	long	1	0.0989	0.649	0.5501	0	FBgn0036153	CG7573	-0.1	0.542857	-6.14829
3L	11311484	control	2	0.0982	0.5084	0.4102	0	FBgn0036153	CG7573	-0.1	0.542857	-5.86308
3L	11311484	short	1	0.5669	0.0606	-0.5063	1	FBgn0036153	CG7573	-0.57	0.43	-5.03221
3L	11311484	short	2	0.5457	0.4707	-0.075	1	FBgn0036153	CG7573	-0.55	0.45	-4.77189
3L	11311484	control	1	0.6898	0.7857	0.096	0	FBgn0036153	CG7573	-0.69	0.31	-4.72276
3L	11311484	long	2	0.1043	0	-0.1043	1	FBgn0036153	CG7573	-0.1	0.542857	-0.304483
3L	11311495	long	1	0.0998	0.6297	0.5299	0	FBgn0036153	CG7573	-0.1	0.542857	-6.09793
3L	11311495	control	2	0.0909	0.5451	0.4542	0	FBgn0036153	CG7573	-0.09	0.517143	-6.03088
3L	11311495	short	1	0.5532	0.0643	-0.489	1	FBgn0036153	CG7573	-0.55	0.45	-4.97979
3L	11311495	short	2	0.527	0.4915	-0.0354	1	FBgn0036153	CG7573	-0.53	0.47	-4.76094
3L	11311495	control	1	0.6939	0.8007	0.1067	0	FBgn0036153	CG7573	-0.69	0.31	-4.71615
3L	11311495	long	2	0.1088	0	-0.1088	1	FBgn0036153	CG7573	-0.11	0.556667	-0.336227
3L	11897489	long	2	0.0981	0.6268	0.5286	0	FBgn0266100	CG44837	-0.1	0.542857	-6.09793
3L	11897489	control	1	0.232	0.8669	0.635	0	FBgn0266100	CG44837	-0.23	0.662857	-5.68342
3L	11897489	long	1	0.9131	0.714	-0.199	1	FBgn0266100	CG44837	-0.517143	0.09	-5.56751
3L	11897489	control	2	0.6362	0.1494	-0.4868	1	FBgn0266100	CG44837	-0.64	0.36	-5.12786
3L	11897489	short	2	0.2194	0.2901	0.0708	0	FBgn0266100	CG44837	-0.22	0.660952	-4.91744
3L	11897489	short	1	0.5315	1	0.4685	0	FBgn0266100	CG44837	-0.53	0.47	-1.69908
3L	11916232	long	2	0.0805	0.6329	0.5525	0	FBgn0266100	CG44837	-0.08	0.491429	-6.31993
3L	11916232	long	1	0.9465	0.7143	-0.2322	1	FBgn0266100	CG44837	-0.366667	0.05	-6.08683
3L	11916232	control	2	0.7501	0.0941	-0.6559	1	FBgn0266100	CG44837	-0.678571	0.25	-5.64944
3L	11916232	short	2	0.2154	0.2849	0.0695	0	FBgn0266100	CG44837	-0.22	0.660952	-4.91744
3L	11916232	control	1	0.5027	0.8277	0.325	0	FBgn0266100	CG44837	-0.5	0.5	-4.80819
3L	11916232	short	1	0.8534	1	0.1466	0	FBgn0266100	CG44837	-0.611905	0.15	-0.465787
3L	12081097	long	1	0	0.6936	0.6936	0	FBgn0250876	Sema5c	-0.01	0.00190476	-8.56588
3L	12081097	control	2	0.1247	0.1352	0.0105	0	FBgn0250876	Sema5c	-0.12	0.570476	-5.12667
3L	12081097	control	1	0.3551	0.7842	0.4291	0	FBgn0250876	Sema5c	-0.36	0.64	-5.06721
3L	12081097	short	1	0.6786	0	-0.6786	1	FBgn0250876	Sema5c	-0.68	0.32	-2.83591
3L	12081097	short	2	0.1288	0.0039	-0.1249	1	FBgn0250876	Sema5c	-0.13	0.584286	-0.400481
3L	12081097	long	2	0	0	0	2	FBgn0250876	Sema5c			0
3L	12403045	short	2	0.5027	0.5604	0.0577	0	FBgn0052103	SCaMC/CG32103	-0.5	0.5	-4.7569
3L	12403045	short	1	0.2205	0	-0.2205	1	FBgn0052103	SCaMC/CG32103	-0.22	0.660952	-0.703273
3L	12403045	control	1	0.1691	0	-0.1691	1	FBgn0052103	SCaMC/CG32103	-0.17	0.639524	-0.532187
3L	12403045	control	2	0	0	0	2	FBgn0052103	SCaMC/CG32103			0
3L	12403045	long	1	0	0	0	2	FBgn0052103	SCaMC/CG32103			0
3L	12403045	long	2	0	0	0	2	FBgn0052103	SCaMC/CG32103			0
3L	12665911	short	1	0.2821	0.5081	0.226	0		No Gene	-0.28	0.684286	-5.0013
3L	12665911	short	2	0.4943	0.5109	0.0165	0		No Gene	-0.49	0.51	-4.75636
3L	12665911	control	1	0.2791	0	-0.2791	1		No Gene	-0.28	0.684286	-0.919094
3L	12665911	control	2	0.0362	0	-0.0362	1		No Gene	-0.04	0.305238	-0.119082
3L	12665911	long	1	0	0	0	2		No Gene			0
3L	12665911	long	2	0	0	0	2		No Gene			0
3L	12729148	long	2	0	0.4511	0.4511	0		No Gene	-0.01	0.00190476	-7.97414
3L	12729148	control	1	0.0487	0.4678	0.4191	0		No Gene	-0.05	0.366667	-6.42391
3L	12729148	short	2	0.1881	0.1549	-0.0331	1		No Gene	-0.19	0.643333	-4.86464
3L	12729148	short	1	0.4858	0.2256	-0.2602	1		No Gene	-0.49	0.51	-4.778
3L	12729148	long	1	0.6819	0.6812	-0.0007	1		No Gene	-0.68	0.32	-4.77868
3L	12729148	control	2	0.3599	0.2388	-0.1211	1		No Gene	-0.36	0.64	-4.7133
3L	12742258	long	2	0	1	1	0	FBgn0052112	CG32112	-0.01	0.00190476	-7.69127
3L	12742258	control	2	0.9175	0.2536	-0.6639	1	FBgn0052112	CG32112	-0.491429	0.08	-6.60017
3L	12742258	long	1	0.9117	0.9899	0.0782	0	FBgn0052112	CG32112	-0.517143	0.09	-5.38179
3L	12742258	control	1	0.2967	0.7444	0.4478	0	FBgn0052112	CG32112	-0.3	0.688095	-5.20627
3L	12742258	short	2	0.3737	0.6025	0.2288	0	FBgn0052112	CG32112	-0.37	0.63	-4.89956
3L	12742258	short	1	0.5332	0.5858	0.0526	0	FBgn0052112	CG32112	-0.53	0.47	-4.75127
3L	12886890	long	2	0	1	1	0	FBgn0036321	CG14120	-0.01	0.00190476	-7.69127
3L	12886890	control	2	0.9008	0.2042	-0.6966	1	FBgn0036321	CG14120	-0.542857	0.1	-6.48055
3L	12886890	control	1	0.3688	0.7124	0.3435	0	FBgn0036321	CG14120	-0.37	0.63	-4.97953
3L	12886890	short	2	0.4277	0.5869	0.1592	0	FBgn0036321	CG14120	-0.43	0.57	-4.80611
3L	12886890	short	1	0.5205	0.3548	-0.1657	1	FBgn0036321	CG14120	-0.52	0.48	-4.77892
3L	12886890	long	1	0.9113	1	0.0887	0	FBgn0036321	CG14120	-0.517143	0.09	-0.272987
3L	12956188	control	1	0.1683	0.2423	0.074	0		No Gene	-0.17	0.639524	-5.01975
3L	12956188	short	2	0.5054	0.4123	-0.0931	1		No Gene	-0.51	0.49	-4.76255
3L	12956188	short	1	0.3857	0	-0.3857	1		No Gene	-0.39	0.61	-1.35008
3L	12956188	control	2	0.0411	0	-0.0411	1		No Gene	-0.04	0.305238	-0.119082
3L	12956188	long	1	0	0	0	2		No Gene			0
3L	12956188	long	2	0	0	0	2		No Gene			0
3L	13033085	long	2	0	1	1	0	FBgn0083978	CG17672	-0.01	0.00190476	-7.69127
3L	13033085	long	1	0.9121	0.9909	0.0788	0	FBgn0083978	CG17672	-0.517143	0.09	-5.38179
3L	13033085	control	1	0.3434	0.8316	0.4882	0	FBgn0083978	CG17672	-0.34	0.66	-5.17623
3L	13033085	control	2	0.5706	0.1711	-0.3995	1	FBgn0083978	CG17672	-0.57	0.43	-4.93706
3L	13033085	short	1	0.5197	0.3374	-0.1823	1	FBgn0083978	CG17672	-0.52	0.48	-4.7844
3L	13033085	short	2	0.4714	0.6239	0.1525	0	FBgn0083978	CG17672	-0.47	0.53	-4.7815
3L	13274983	short	1	0.9807	0.7405	-0.2402	1	FBgn0023095	caps	-0.0633333	0.02	-6.90937
3L	13274983	long	1	0.0668	1	0.9332	0	FBgn0023095	caps	-0.07	0.45381	-5.39807
3L	13274983	short	2	0.6809	0.5143	-0.1666	1	FBgn0023095	caps	-0.68	0.32	-4.89729
3L	13274983	control	1	0.6088	1	0.3912	0	FBgn0023095	caps	-0.61	0.39	-1.35008
3L	13274983	control	2	0.6522	1	0.3478	0	FBgn0023095	caps	-0.65	0.35	-1.18749
3L	13274983	long	2	1	1	0	2	FBgn0023095	caps			0
3L	13404305	long	1	0	0.3092	0.3092	0		No Gene	-0.01	0.00190476	-7.67668
3L	13404305	short	2	0.6643	0.4037	-0.2606	1		No Gene	-0.66	0.34	-4.94597
3L	13404305	short	1	0.4069	0.0189	-0.388	1		No Gene	-0.41	0.59	-4.77789
3L	13404305	control	2	0.4712	0.2065	-0.2647	1		No Gene	-0.47	0.53	-4.76039
3L	13404305	control	1	0.2446	0.1088	-0.1358	1		No Gene	-0.24	0.676667	-4.72512
3L	13404305	long	2	0	0	0	2		No Gene			0
3L	13981716	long	1	0	0.3319	0.3319	0	FBgn0036391	CG17364	-0.01	0.00190476	-7.72378
3L	13981716	short	2	0.746	0.4813	-0.2647	1	FBgn0036391	CG17364	-0.678571	0.25	-5.0947
3L	13981716	control	2	0.4714	0.1664	-0.305	1	FBgn0036391	CG17364	-0.47	0.53	-4.76701
3L	13981716	short	1	0.3813	0.0295	-0.3517	1	FBgn0036391	CG17364	-0.38	0.62	-4.74394
3L	13981716	control	1	0.2627	0.1839	-0.0788	1	FBgn0036391	CG17364	-0.26	0.680476	-4.74777
3L	13981716	long	2	0	0.0059	0.0059	0	FBgn0036391	CG17364	-0.01	0.00190476	-0.0294489
3L	14365866	long	1	0	0.3195	0.3195	0	FBgn0001085	fz	-0.01	0.00190476	-7.70011
3L	14365866	short	2	0.7596	0.3053	-0.4543	1	FBgn0001085	fz	-0.676667	0.24	-5.34394
3L	14365866	short	1	0.4291	0.0411	-0.388	1	FBgn0001085	fz	-0.43	0.57	-4.77364
3L	14365866	control	2	0.4278	0.1689	-0.259	1	FBgn0001085	fz	-0.43	0.57	-4.72517
3L	14365866	control	1	0.3219	0.1424	-0.1795	1	FBgn0001085	fz	-0.32	0.68	-4.6833
3L	14365866	long	2	0	0	0	2	FBgn0001085	fz			0
3L	14972047	long	1	0.0851	0.6009	0.5158	0	FBgn0000216	Brd	-0.09	0.517143	-6.12728
3L	14972047	short	2	0.729	0.2952	-0.4338	1	FBgn0000216	Brd	-0.682381	0.27	-5.24796
3L	14972047	short	1	0.3626	0.9222	0.5596	0	FBgn0000216	Brd	-0.36	0.64	-5.21372
3L	14972047	control	1	0.6704	0.3359	-0.3346	1	FBgn0000216	Brd	-0.67	0.33	-5.03084
3L	14972047	control	2	0.4959	0.26	-0.2359	1	FBgn0000216	Brd	-0.5	0.5	-4.78112
3L	14972047	long	2	0.1426	0	-0.1426	1	FBgn0000216	Brd	-0.14	0.598095	-0.433
3L	14972049	long	1	0.087	0.6084	0.5214	0	FBgn0000216	Brd	-0.09	0.517143	-6.15208
3L	14972049	short	2	0.7168	0.301	-0.4158	1	FBgn0000216	Brd	-0.684286	0.28	-5.21378
3L	14972049	short	1	0.3688	0.9117	0.543	0	FBgn0000216	Brd	-0.37	0.63	-5.18046
3L	14972049	control	1	0.6665	0.3235	-0.3429	1	FBgn0000216	Brd	-0.67	0.33	-5.04217
3L	14972049	control	2	0.5016	0.2637	-0.2379	1	FBgn0000216	Brd	-0.5	0.5	-4.78112
3L	14972049	long	2	0.1373	0	-0.1373	1	FBgn0000216	Brd	-0.14	0.598095	-0.433
3L	15140286	long	2	0	0.4543	0.4543	0	FBgn0014002	Pdi	-0.01	0.00190476	-7.97414
3L	15140286	long	1	0.0077	0.2751	0.2674	0	FBgn0014002	Pdi	-0.01	0.00190476	-7.60781
3L	15140286	short	1	0.928	0.029	-0.8991	1	FBgn0014002	Pdi	-0.45381	0.07	-7.48585
3L	15140286	control	1	0.208	0.7382	0.5302	0	FBgn0014002	Pdi	-0.21	0.659048	-5.55188
3L	15140286	control	2	0.6495	0.2096	-0.4399	1	FBgn0014002	Pdi	-0.65	0.35	-5.09464
3L	15140286	short	2	0.9407	1	0.0593	0	FBgn0014002	Pdi	-0.41619	0.06	-0.179946
3L	15206232	long	1	0.1153	0.4893	0.374	0		No Gene	-0.12	0.570476	-5.65405
3L	15206232	short	2	0.7405	0.4387	-0.3018	1		No Gene	-0.680476	0.26	-5.10611
3L	15206232	long	2	0.2087	0.4272	0.2185	0		No Gene	-0.21	0.659048	-5.10792
3L	15206232	control	1	0.5925	0.4119	-0.1806	1		No Gene	-0.59	0.41	-4.82798
3L	15206232	control	2	0.4949	0.293	-0.2019	1		No Gene	-0.49	0.51	-4.76518
3L	15206232	short	1	0.3897	0.0542	-0.3356	1		No Gene	-0.39	0.61	-4.7029
3L	15268211	long	2	0	0.4677	0.4677	0		No Gene	-0.01	0.00190476	-8.00062
3L	15268211	long	1	0	0.2636	0.2636	0		No Gene	-0.01	0.00190476	-7.58533
3L	15268211	short	1	0.9046	0.0307	-0.8739	1		No Gene	-0.542857	0.1	-6.98702
3L	15268211	control	2	0.6228	0.2082	-0.4145	1		No Gene	-0.62	0.38	-5.02618
3L	15268211	control	1	0.2411	0.3496	0.1086	0		No Gene	-0.24	0.676667	-4.92909
3L	15268211	short	2	0.9291	1	0.0709	0		No Gene	-0.45381	0.07	-0.210723
3L	15408256	long	2	0	0.4722	0.4722	0	FBgn0036495	CG33259	-0.01	0.00190476	-8.02738
3L	15408256	long	1	0.004	0.2516	0.2476	0	FBgn0036495	CG33259	-0.01	0.00190476	-7.56309
3L	15408256	short	1	0.9265	0.0743	-0.8522	1	FBgn0036495	CG33259	-0.45381	0.07	-7.27323
3L	15408256	control	1	0.3193	0.7242	0.4049	0	FBgn0036495	CG33259	-0.32	0.68	-5.11752
3L	15408256	control	2	0.5973	0.1992	-0.3981	1	FBgn0036495	CG33259	-0.6	0.4	-4.97796
3L	15408256	short	2	0.7289	0.8333	0.1044	0	FBgn0036495	CG33259	-0.682381	0.27	-4.72781
3L	15508428	long	1	0.1014	0.5389	0.4375	0	FBgn0036502/FBgn0004052	CG7841/Z600	-0.1	0.542857	-5.90797
3L	15508428	short	2	0.7735	0.4086	-0.3649	1	FBgn0036502/FBgn0004052	CG7841/Z600	-0.662857	0.23	-5.25052
3L	15508428	long	2	0.1588	0.3784	0.2196	0	FBgn0036502/FBgn0004052	CG7841/Z600	-0.16	0.625714	-5.24662
3L	15508428	control	1	0.5861	0.4701	-0.116	1	FBgn0036502/FBgn0004052	CG7841/Z600	-0.59	0.41	-4.80629
3L	15508428	control	2	0.4807	0.1855	-0.2952	1	FBgn0036502/FBgn0004052	CG7841/Z600	-0.48	0.52	-4.77408
3L	15508428	short	1	0.4023	0.0333	-0.3691	1	FBgn0036502/FBgn0004052	CG7841/Z600	-0.4	0.6	-4.73486
3L	16181355	long	1	0.0652	0.2742	0.209	0		No Gene	-0.07	0.45381	-5.76454
3L	16181355	control	2	0.1886	0.589	0.4003	0		No Gene	-0.19	0.643333	-5.40049
3L	16181355	short	2	0.2099	0.6021	0.3923	0		No Gene	-0.21	0.659048	-5.34679
3L	16181355	long	2	0.4703	0.5698	0.0995	0		No Gene	-0.47	0.53	-4.77107
3L	16181355	short	1	0.6061	0.6748	0.0687	0		No Gene	-0.61	0.39	-4.73682
3L	16181355	control	1	0.7233	0.8489	0.1256	0		No Gene	-0.684286	0.28	-4.71074
3L	16356402	long	2	0	0.6731	0.6731	0	FBgn0266417	ringer/CG45057	-0.01	0.00190476	-8.53264
3L	16356402	short	1	0.9661	0.0834	-0.8826	1	FBgn0266417	ringer/CG45057	-0.208095	0.03	-8.1686
3L	16356402	long	1	0	0.2177	0.2177	0	FBgn0266417	ringer/CG45057	-0.01	0.00190476	-7.49788
3L	16356402	control	1	0.0501	0.8012	0.7511	0	FBgn0266417	ringer/CG45057	-0.05	0.366667	-7.22771
3L	16356402	control	2	0.6738	0.2322	-0.4416	1	FBgn0266417	ringer/CG45057	-0.67	0.33	-5.12698
3L	16356402	short	2	0.6775	0.8484	0.1709	0	FBgn0266417	ringer/CG45057	-0.68	0.32	-4.68825
3L	16468935	short	2	0.1943	0.6882	0.4939	0	FBgn0053158	CG33158	-0.19	0.643333	-5.57303
3L	16468935	long	1	0.0839	0.2213	0.1374	0	FBgn0053158	CG33158	-0.08	0.491429	-5.57401
3L	16468935	control	2	0.2972	0.5306	0.2334	0	FBgn0053158	CG33158	-0.3	0.688095	-4.97799
3L	16468935	long	2	0.4599	0.6146	0.1547	0	FBgn0053158	CG33158	-0.46	0.54	-4.7899
3L	16468935	short	1	0.6138	0.6418	0.028	0	FBgn0053158	CG33158	-0.61	0.39	-4.74908
3L	16468935	control	1	0.6202	0.8457	0.2255	0	FBgn0053158	CG33158	-0.62	0.38	-4.69252
3L	16936088	control	1	0	0.5994	0.5994	0		No Gene	-0.01	0.00190476	-8.31196
3L	16936088	control	2	0.233	0.5539	0.3209	0		No Gene	-0.23	0.662857	-5.20349
3L	16936088	short	2	0.2267	0.3978	0.1711	0		No Gene	-0.23	0.662857	-5.0048
3L	16936088	long	2	0.5219	0.6835	0.1616	0		No Gene	-0.52	0.48	-4.75547
3L	16936088	short	1	0.4701	0	-0.4701	1		No Gene	-0.47	0.53	-1.69908
3L	16936088	long	1	0	0	0	2		No Gene			0
3L	19478037	long	2	0	0.4799	0.4799	0	FBgn0052207	hpRNA:CR32207	-0.01	0.00190476	-8.02738
3L	19478037	control	1	0.0321	0.4991	0.467	0	FBgn0052207	hpRNA:CR32207	-0.03	0.208095	-6.99544
3L	19478037	short	1	0.3146	0.4857	0.1711	0	FBgn0052207	hpRNA:CR32207	-0.31	0.69	-4.91536
3L	19478037	long	1	0.4824	0.2459	-0.2365	1	FBgn0052207	hpRNA:CR32207	-0.48	0.52	-4.76322
3L	19478037	short	2	0.2743	0.1084	-0.1659	1	FBgn0052207	hpRNA:CR32207	-0.27	0.682381	-4.69264
3L	19478037	control	2	0.3244	0	-0.3244	1	FBgn0052207	hpRNA:CR32207	-0.32	0.68	-1.0701
3L	24268127	short	1	0.9415	0.9361	-0.0054	1	FBgn0011288	Snap25	-0.41619	0.06	-5.59269
3L	24268127	long	2	0.2903	0.7784	0.4881	0	FBgn0011288	Snap25	-0.29	0.68619	-5.27052
3L	24268127	short	2	0.8711	0.728	-0.1431	1	FBgn0011288	Snap25	-0.584286	0.13	-5.25447
3L	24268127	long	1	0.8517	0.8204	-0.0313	1	FBgn0011288	Snap25	-0.611905	0.15	-5.03068
3L	24268127	control	2	0.6262	0.6043	-0.0219	1	FBgn0011288	Snap25	-0.63	0.37	-4.77525
3L	24268127	control	1	0.5287	1	0.4713	0	FBgn0011288	Snap25	-0.53	0.47	-1.69908
3R	7739022	short	1	1	0.7451	-0.2549	1	FBgn0262899	CG43254	-0.00190476	0.01	-7.56309
3R	7739022	long	2	0.3165	0.7789	0.4624	0	FBgn0262899	CG43254	-0.32	0.68	-5.17051
3R	7739022	short	2	0.7922	0.7155	-0.0767	1	FBgn0262899	CG43254	-0.659048	0.21	-4.94394
3R	7739022	control	2	0.5696	0.216	-0.3536	1	FBgn0262899	CG43254	-0.57	0.43	-4.90599
3R	7739022	long	1	0.7523	0.7776	0.0252	0	FBgn0262899	CG43254	-0.678571	0.25	-4.79956
3R	7739022	control	1	0.5695	1	0.4305	0	FBgn0262899	CG43254	-0.57	0.43	-1.5203
3R	14353188	long	1	0	0.1131	0.1131	0	FBgn0024321	NK7.1	-0.01	0.00190476	-7.33742
3R	14353188	control	2	0.1048	0.661	0.5562	0	FBgn0024321	NK7.1	-0.1	0.542857	-6.17395
3R	14353188	control	1	0.2775	0.4179	0.1404	0	FBgn0024321	NK7.1	-0.28	0.684286	-4.9109
3R	14353188	short	1	0.4976	0	-0.4976	1	FBgn0024321	NK7.1	-0.5	0.5	-1.83945
3R	14353188	long	2	0.1981	0	-0.1981	1	FBgn0024321	NK7.1	-0.2	0.657143	-0.633937
3R	14353188	short	2	0.1244	0	-0.1244	1	FBgn0024321	NK7.1	-0.12	0.570476	-0.368225
3R	14672172	long	1	0.9583	0.7907	-0.1676	1	FBgn0265140	Meltrin	-0.305238	0.04	-6.16948
3R	14672172	control	1	0.1412	0.577	0.4358	0	FBgn0265140	Meltrin	-0.14	0.598095	-5.65916
3R	14672172	control	2	0.6904	0.4894	-0.201	1	FBgn0265140	Meltrin	-0.69	0.31	-4.93559
3R	14672172	short	1	0.4151	0.0165	-0.3986	1	FBgn0265140	Meltrin	-0.42	0.58	-4.90793
3R	14672172	long	2	0.3392	1	0.6608	0	FBgn0265140	Meltrin	-0.34	0.66	-2.70837
3R	14672172	short	2	0.8369	1	0.1631	0	FBgn0265140	Meltrin	-0.625714	0.16	-0.498847
3R	14672178	long	1	0.0437	0.2092	0.1655	0	FBgn0265140	Meltrin	-0.04	0.305238	-6.16948
3R	14672178	control	1	0.8468	0.4048	-0.442	1	FBgn0265140	Meltrin	-0.611905	0.15	-5.63655
3R	14672178	short	1	0.5733	0.9885	0.4152	0	FBgn0265140	Meltrin	-0.57	0.43	-4.92278
3R	14672178	control	2	0.32	0.4973	0.1773	0	FBgn0265140	Meltrin	-0.32	0.68	-4.9068
3R	14672178	long	2	0.6622	0	-0.6622	1	FBgn0265140	Meltrin	-0.66	0.34	-2.70837
3R	14672178	short	2	0.1363	0	-0.1363	1	FBgn0265140	Meltrin	-0.14	0.598095	-0.433
3R	23303902	short	1	0.8304	0.0156	-0.8148	1	FBgn0003118	pnt	-0.639524	0.17	-6.50617
3R	23303902	long	2	0.4788	0.3662	-0.1126	1	FBgn0003118	pnt	-0.48	0.52	-4.75308
3R	23303902	control	2	0.1929	1	0.8071	0	FBgn0003118	pnt	-0.19	0.643333	-3.84133
3R	23303902	control	1	0.5023	1	0.4977	0	FBgn0003118	pnt	-0.5	0.5	-1.83945
3R	23303902	short	2	0.1586	0	-0.1586	1	FBgn0003118	pnt	-0.16	0.625714	-0.498847
3R	23303902	long	1	0.9675	1	0.0325	0	FBgn0003118	pnt	-0.208095	0.03	-0.088986
3R	26079516	long	2	0	0.0063	0.0063	0	FBgn0039411	dysf	-0.01	0.00190476	-7.36327
3R	26079516	short	2	0.7473	0.3427	-0.4047	1	FBgn0039411	dysf	-0.678571	0.25	-5.25662
3R	26079516	control	1	0.1999	0.4273	0.2274	0	FBgn0039411	dysf	-0.2	0.657143	-5.14319
3R	26079516	short	1	0.8246	1	0.1754	0	FBgn0039411	dysf	-0.641429	0.18	-0.565811
3R	26079516	control	2	0.0752	0	-0.0752	1	FBgn0039411	dysf	-0.08	0.491429	-0.241735
3R	26079516	long	1	0	0	0	2	FBgn0039411	dysf			0
3R	26081752	long	2	0.0348	0.0517	0.0169	0	FBgn0039411	dysf	-0.03	0.208095	-6.20127
3R	26081752	long	1	0.0361	0.0294	-0.0067	1	FBgn0039411	dysf	-0.04	0.305238	-5.95316
3R	26081752	short	2	0.8048	0.3241	-0.4807	1	FBgn0039411	dysf	-0.657143	0.2	-5.50252
3R	26081752	control	2	0.1093	0.0164	-0.0929	1	FBgn0039411	dysf	-0.11	0.556667	-5.23714
3R	26081752	control	1	0.2273	0.4814	0.2542	0	FBgn0039411	dysf	-0.23	0.662857	-5.1001
3R	26081752	short	1	0.6074	1	0.3926	0	FBgn0039411	dysf	-0.61	0.39	-1.35008
3R	26134569	short	2	0.7602	0.3062	-0.4539	1	FBgn0039415	CG6142	-0.676667	0.24	-5.34394
3R	26134569	control	2	0.1283	0.0996	-0.0287	1	FBgn0039415	CG6142	-0.13	0.584286	-5.03293
3R	26134569	control	1	0.2471	0.3701	0.123	0	FBgn0039415	CG6142	-0.25	0.678571	-4.92959
3R	26134569	short	1	0.597	1	0.403	0	FBgn0039415	CG6142	-0.6	0.4	-1.39188
3R	26134569	long	1	0	0	0	2	FBgn0039415	CG6142			0
3R	26134569	long	2	0	0	0	2	FBgn0039415	CG6142			0
3R	26371140	short	2	0.7211	0.3227	-0.3984	1		No Gene	-0.684286	0.28	-5.18457
3R	26371140	short	1	0.7306	1	0.2694	0		No Gene	-0.682381	0.27	-0.882267
3R	26371140	control	1	0.7922	1	0.2078	0		No Gene	-0.659048	0.21	-0.66845
3R	26371140	control	2	0.0545	0	-0.0545	1		No Gene	-0.05	0.366667	-0.1494
3R	26371140	long	1	0	0	0	2		No Gene			0
3R	26371140	long	2	0	0	0	2		No Gene			0
3R	26461827	control	2	0.9504	0	-0.9504	1	FBgn0039430	CG5455	-0.366667	0.05	-5.84365
3R	26461827	short	2	0.8652	0.3364	-0.5289	1	FBgn0039430	CG5455	-0.584286	0.13	-5.90922
3R	26461827	control	1	0.2767	0.471	0.1943	0	FBgn0039430	CG5455	-0.28	0.684286	-4.96628
3R	26461827	short	1	0.8439	1	0.1561	0	FBgn0039430	CG5455	-0.625714	0.16	-0.498847
3R	26461827	long	1	0	0	0	2	FBgn0039430	CG5455			0
3R	26461827	long	2	0	0	0	2	FBgn0039430	CG5455			0
3R	26471003	short	2	0.7814	0.2581	-0.5233	1	FBgn0039431	plum	-0.660952	0.22	-5.50363
3R	26471003	control	1	0.7012	1	0.2988	0	FBgn0039431	plum	-0.688095	0.3	-0.993838
3R	26471003	short	1	0.7217	1	0.2783	0	FBgn0039431	plum	-0.684286	0.28	-0.919094
3R	26471003	control	2	0.0669	0	-0.0669	1	FBgn0039431	plum	-0.07	0.45381	-0.210723
3R	26471003	long	1	0	0	0	2	FBgn0039431	plum			0
3R	26471003	long	2	0	0	0	2	FBgn0039431	plum			0
3R	26484285	control	1	0.7876	0.5562	-0.2314	1	FBgn0039431	plum	-0.659048	0.21	-5.12262
3R	26484285	short	2	0.3387	0.3263	-0.0124	1	FBgn0039431	plum	-0.34	0.66	-4.76105
3R	26484285	control	2	0.8521	0	-0.8521	1	FBgn0039431	plum	-0.611905	0.15	-4.24865
3R	26484285	short	1	0.4308	0	-0.4308	1	FBgn0039431	plum	-0.43	0.57	-1.5203
3R	26484285	long	1	0.0055	0	-0.0055	1	FBgn0039431	plum	-0.01	0.00190476	-0.0294489
3R	26484285	long	2	0	0	0	2	FBgn0039431	plum			0
3R	26552745	long	2	0	0.0064	0.0064	0	FBgn0263289	scrib	-0.01	0.00190476	-7.36327
3R	26552745	short	2	0.7462	0.2364	-0.5098	1	FBgn0263289	scrib	-0.678571	0.25	-5.40802
3R	26552745	control	2	0.9174	0	-0.9174	1	FBgn0263289	scrib	-0.491429	0.08	-5.2121
3R	26552745	control	1	0.2181	0.4233	0.2052	0	FBgn0263289	scrib	-0.22	0.660952	-5.07516
3R	26552745	short	1	0.8187	1	0.1813	0	FBgn0263289	scrib	-0.641429	0.18	-0.565811
3R	26552745	long	1	0	0	0	2	FBgn0263289	scrib			0
3R	26592999	short	2	0.67	0.2215	-0.4486	1	FBgn0263289	scrib	-0.67	0.33	-5.13995
3R	26592999	control	1	0.2149	0.4485	0.2336	0	FBgn0263289	scrib	-0.21	0.659048	-5.13747
3R	26592999	short	1	0.585	1	0.415	0	FBgn0263289	scrib	-0.58	0.42	-1.47698
3R	26592999	control	2	0.0841	0	-0.0841	1	FBgn0263289	scrib	-0.08	0.491429	-0.241735
3R	26592999	long	1	0	0	0	2	FBgn0263289	scrib			0
3R	26592999	long	2	0	0	0	2	FBgn0263289	scrib			0
3R	27237343	short	2	0.391	0.3539	-0.0371	1	FBgn0051064	CG31064	-0.39	0.61	-4.74908
3R	27237343	control	2	0.8359	0	-0.8359	1	FBgn0051064	CG31064	-0.625714	0.16	-4.14017
3R	27237343	short	1	0.1951	1	0.8049	0	FBgn0051064	CG31064	-0.2	0.657143	-3.7492
3R	27237343	control	1	0.4119	0	-0.4119	1	FBgn0051064	CG31064	-0.41	0.59	-1.43418
3R	27237343	long	1	0.0054	0	-0.0054	1	FBgn0051064	CG31064	-0.01	0.00190476	-0.0294489
3R	27237343	long	2	0	0	0	2	FBgn0051064	CG31064			0
3R	27823239	control	1	0	0.5018	0.5018	0	FBgn0085382	CG34353	-0.01	0.00190476	-8.08178
3R	27823239	short	2	0.7377	0.0049	-0.7328	1	FBgn0085382	CG34353	-0.680476	0.26	-3.25536
3R	27823239	short	1	0.5601	0	-0.5601	1	FBgn0085382	CG34353	-0.56	0.44	-2.13884
3R	27823239	control	2	0.0446	0	-0.0446	1	FBgn0085382	CG34353	-0.04	0.305238	-0.119082
3R	27823239	long	1	0	0	0	2	FBgn0085382	CG34353			0
3R	27823239	long	2	0	0	0	2	FBgn0085382	CG34353			0
3R	28089061	short	2	0.7421	0.4435	-0.2986	1	FBgn0085391	trv/CG34362	-0.680476	0.26	-5.10611
3R	28089061	control	1	0.3369	0.7429	0.4059	0	FBgn0085391	trv/CG34362	-0.34	0.66	-5.07429
3R	28089061	short	1	0.86	0	-0.86	1	FBgn0085391	trv/CG34362	-0.598095	0.14	-4.36246
3R	28089061	control	2	0.6696	0	-0.6696	1	FBgn0085391	trv/CG34362	-0.67	0.33	-2.77147
3R	28089061	long	1	0.1312	0	-0.1312	1	FBgn0085391	trv/CG34362	-0.13	0.584286	-0.400481
3R	28089061	long	2	0.0259	0	-0.0259	1	FBgn0085391	trv/CG34362	-0.03	0.208095	-0.088986
3R	28140457	control	1	0.335	0.2394	-0.0956	1		No Gene	-0.33	0.67	-4.72359
3R	28140457	control	2	0.6448	0	-0.6448	1		No Gene	-0.64	0.36	-2.58594
3R	28140457	short	1	0.2682	0	-0.2682	1		No Gene	-0.27	0.682381	-0.882267
3R	28140457	long	1	0.1473	0	-0.1473	1		No Gene	-0.15	0.611905	-0.465787
3R	28140457	long	2	0.0245	0	-0.0245	1		No Gene	-0.02	0.0633333	-0.0591097
3R	28140457	short	2	0	0	0	2		No Gene			0
3R	28362882	control	1	0.2599	0.2263	-0.0336	1		No Gene	-0.26	0.680476	-4.78385
3R	28362882	control	2	0.6175	0	-0.6175	1		No Gene	-0.62	0.38	-2.46815
3R	28362882	short	1	0.3213	0	-0.3213	1		No Gene	-0.32	0.68	-1.0701
3R	28362882	long	1	0.1042	0	-0.1042	1		No Gene	-0.1	0.542857	-0.304483
3R	28362882	long	2	0	0	0	2		No Gene			0
3R	28362882	short	2	0	0	0	2		No Gene			0
3R	28932508	control	1	0.0652	0.2449	0.1796	0	FBgn0039617	DIP-gamma	-0.07	0.45381	-5.72577
3R	28932508	short	1	0.2725	0.1371	-0.1353	1	FBgn0039617	DIP-gamma	-0.27	0.682381	-4.71263
3R	28932508	control	2	0.5729	0	-0.5729	1	FBgn0039617	DIP-gamma	-0.57	0.43	-2.19146
3R	28932508	long	1	0.1491	0	-0.1491	1	FBgn0039617	DIP-gamma	-0.15	0.611905	-0.465787
3R	28932508	long	2	0.0263	0	-0.0263	1	FBgn0039617	DIP-gamma	-0.03	0.208095	-0.088986
3R	28932508	short	2	0	0	0	2	FBgn0039617	DIP-gamma			0
X	2669343	short	1	0.3167	0.4087	0.0921	0	FBgn0003371	sgg	-0.32	0.68	-4.83544
X	2669343	control	1	0.8541	0	-0.8541	1	FBgn0003371	sgg	-0.611905	0.15	-3.40113
X	2669343	long	1	0.4876	0	-0.4876	1	FBgn0003371	sgg	-0.49	0.51	-1.41253
X	2669343	control	2	0	0	0	2	FBgn0003371	sgg			0
X	2669343	long	2	0	0	0	2	FBgn0003371	sgg			0
X	2669343	short	2	1	1	0	2	FBgn0003371	sgg			0
X	2899670	control	2	0	0.013	0.013	0	FBgn0028369	kirre	-0.01	0.00190476	-7.65103
X	2899670	short	1	0.3128	0.4063	0.0935	0	FBgn0028369	kirre	-0.31	0.69	-4.85068
X	2899670	control	1	0.7995	0.0076	-0.7919	1	FBgn0028369	kirre	-0.657143	0.2	-2.98785
X	2899670	long	1	0.4767	0	-0.4767	1	FBgn0028369	kirre	-0.48	0.52	-1.37541
X	2899670	long	2	0.0217	0.0068	-0.0149	1	FBgn0028369	kirre	-0.02	0.0633333	-0.0463454
X	2899670	short	2	1	1	0	2	FBgn0028369	kirre			0
X	2899671	control	2	0	0.0135	0.0135	0	FBgn0028369	kirre	-0.01	0.00190476	-7.65103
X	2899671	short	1	0.3173	0.3958	0.0785	0	FBgn0028369	kirre	-0.32	0.68	-4.82846
X	2899671	control	1	0.8015	0.0077	-0.7938	1	FBgn0028369	kirre	-0.657143	0.2	-2.98785
X	2899671	long	1	0.4594	0.0061	-0.4533	1	FBgn0028369	kirre	-0.46	0.54	-1.30268
X	2899671	long	2	0.0222	0.0068	-0.0154	1	FBgn0028369	kirre	-0.02	0.0633333	-0.0463454
X	2899671	short	2	1	1	0	2	FBgn0028369	kirre			0
X	3066549	long	2	0	1	1	0	FBgn0028369	kirre	-0.01	0.00190476	-6.51607
X	3066549	long	1	1	0	-1	1	FBgn0028369	kirre	-0.00190476	0.01	-6.51607
X	3066549	short	1	0.2892	0.3489	0.0597	0	FBgn0028369	kirre	-0.29	0.68619	-4.85291
X	3066549	control	1	0.7113	0	-0.7113	1	FBgn0028369	kirre	-0.68619	0.29	-2.4091
X	3066549	control	2	0	0	0	2	FBgn0028369	kirre			0
X	3066549	short	2	1	1	0	2	FBgn0028369	kirre			0
X	5424737	control	2	0.785	0.3962	-0.3887	1	FBgn0029763	Usp16-45	-0.660952	0.22	-5.19891
X	5424737	long	2	0.0479	1	0.9521	0	FBgn0029763	Usp16-45	-0.05	0.366667	-4.78037
X	5424737	long	1	0.7179	0.7871	0.0691	0	FBgn0029763	Usp16-45	-0.684286	0.28	-4.80326
X	5424737	short	1	0.627	1	0.373	0	FBgn0029763	Usp16-45	-0.63	0.37	-0.997515
X	5424737	control	1	0.7103	1	0.2897	0	FBgn0029763	Usp16-45	-0.68619	0.29	-0.751619
X	5424737	short	2	0.2277	0	-0.2277	1	FBgn0029763	Usp16-45	-0.23	0.662857	-0.580004
X	16350226	long	1	0.0886	0.1784	0.0897	0	FBgn0003416	sl	-0.09	0.517143	-5.55119
X	16350226	short	2	0.6111	0.1279	-0.4832	1	FBgn0003416	sl	-0.61	0.39	-4.92955
X	16350226	control	2	0.4017	0.8268	0.425	0	FBgn0003416	sl	-0.4	0.6	-4.88632
X	16350226	control	1	0.2313	0.1176	-0.1137	1	FBgn0003416	sl	-0.23	0.662857	-4.85574
X	16350226	long	2	0.875	0	-0.875	1	FBgn0003416	sl	-0.570476	0.12	-3.70394
X	16350226	short	1	0.6131	0	-0.6131	1	FBgn0003416	sl	-0.61	0.39	-1.90536
X	18123266	short	1	0.8323	0.0173	-0.8149	1		No Gene	-0.639524	0.17	-6.01489
X	18123266	short	2	0.5893	0.3819	-0.2074	1		No Gene	-0.59	0.41	-4.79857
X	18123266	long	1	0.7103	0.8625	0.1523	0		No Gene	-0.68619	0.29	-4.76721
X	18123266	control	1	0.2969	0.1763	-0.1206	1		No Gene	-0.3	0.688095	-4.76545
X	18123266	control	2	0.6167	1	0.3833	0		No Gene	-0.62	0.38	-1.02981
X	18123266	long	2	1	1	0	2		No Gene			0
X	18642677	long	1	0	0.8347	0.8347	0	FBgn0027335	Rip11	-0.01	0.00190476	-8.51838
X	18642677	short	2	0.3492	0.2002	-0.149	1	FBgn0027335	Rip11	-0.35	0.65	-4.73212
X	18642677	control	2	0.437	0.3255	-0.1115	1	FBgn0027335	Rip11	-0.44	0.56	-4.72682
X	18642677	control	1	0.6381	0	-0.6381	1	FBgn0027335	Rip11	-0.64	0.36	-2.04547
X	18642677	long	2	0.5608	0	-0.5608	1	FBgn0027335	Rip11	-0.56	0.44	-1.68829
X	18642677	short	1	0.1136	0	-0.1136	1	FBgn0027335	Rip11	-0.11	0.556667	-0.263807

## Sheet: Table S3
Chromosome	Position	RefBase	VarBase	SNP/Indel	Selection scheme	Replicate
2L	44455	T	G	SNP	Long sleep	1
2L	48068	C	A	SNP	Long sleep	2
2L	48070	G	A	SNP	Long sleep	2
2L	247612	T	C	SNP	Unselected control	1
2L	814892	G	A	SNP	Short sleep	2
2L	919591	C	A	SNP	Unselected control	1
2L	964929	C	A	SNP	Short sleep	2
2L	1058004	T	A	SNP	Unselected control	1
2L	1567592	A	G	SNP	Unselected control	2
2L	1669432	C	T	SNP	Short sleep	2
2L	1753117	G	T	SNP	Short sleep	2
2L	1884318	CATC	TGGA	Indel	Unselected control	1
2L	2195622	T	G	SNP	Short sleep	2
2L	2249920	T	C	SNP	Long sleep	2
2L	2348679	G	A	SNP	Short sleep	2
2L	2391092	G	A	SNP	Short sleep	2
2L	2466789	C	G	SNP	Unselected control	2
2L	2555789	C	T	SNP	Short sleep	2
2L	2754705	T	A	SNP	Long sleep	2
2L	2754706	G	A	SNP	Long sleep	2
2L	2755606	G	A	SNP	Short sleep	2
2L	2803871	TAT	GCA	Indel	Unselected control	2
2L	3150268	C	A	SNP	Long sleep	1
2L	3154538	AGT	GTC	Indel	Long sleep	1
2L	3199190	ATT	CAA	Indel	Short sleep	1
2L	3270432	GAAGAGC	TCTGCTA	Indel	Short sleep	1
2L	3469211	T	C	SNP	Short sleep	2
2L	3632440	ATA	GAT	Indel	Short sleep	1
2L	3868304	T	A	SNP	Long sleep	2
2L	4025345	G	A	SNP	Long sleep	2
2L	4079117	C	T	SNP	Short sleep	2
2L	4135191	C	A	SNP	Unselected control	2
2L	4540647	A	G	SNP	Unselected control	1
2L	4732215	C	T	SNP	Short sleep	2
2L	5048363	A	C	SNP	Unselected control	1
2L	5167598	A	T	SNP	Long sleep	1
2L	5340310	G	T	SNP	Long sleep	1
2L	5416310	C	T	SNP	Short sleep	2
2L	5429649	G	A	SNP	Short sleep	2
2L	5514688	G	T	SNP	Unselected control	2
2L	5552921	A	G	SNP	Unselected control	2
2L	5627545	A	T	SNP	Short sleep	2
2L	5643250	CTA	AAT	Indel	Short sleep	1
2L	5647919	T	C	SNP	Short sleep	2
2L	5656577	C	A	SNP	Long sleep	2
2L	5718346	T	G	SNP	Long sleep	2
2L	5743944	A	T	SNP	Short sleep	2
2L	5800543	G	C	SNP	Unselected control	2
2L	5933022	G	C	SNP	Short sleep	2
2L	6138326	A	C	SNP	Unselected control	1
2L	6254176	AAG	CTT	Indel	Short sleep	1
2L	6392770	ATC	TAT	Indel	Short sleep	1
2L	6513638	CAC	GTG	Indel	Short sleep	2
2L	6634792	T	A	SNP	Long sleep	2
2L	6788192	T	G	SNP	Unselected control	2
2L	6811303	G	T	SNP	Unselected control	2
2L	6816900	AAT	TTG	Indel	Short sleep	1
2L	6826716	C	T	SNP	Short sleep	2
2L	6938152	G	A	SNP	Short sleep	2
2L	6943209	C	T	SNP	Short sleep	2
2L	6943292	C	A	SNP	Short sleep	2
2L	7075694	TGG	CTA	Indel	Short sleep	2
2L	7113777	CTG	GGT	Indel	Short sleep	2
2L	7118837	G	C	SNP	Short sleep	1
2L	7128990	CAG	TGA	Indel	Short sleep	2
2L	7183762	GCT	ATA	Indel	Short sleep	1
2L	7190303	T	G	SNP	Short sleep	1
2L	7281199	T	A	SNP	Long sleep	2
2L	7407045	A	C	SNP	Short sleep	1
2L	7434765	C	T	SNP	Unselected control	2
2L	7463696	T	G	SNP	Short sleep	2
2L	7586053	T	G	SNP	Short sleep	1
2L	7596222	AGT	CAA	Indel	Short sleep	2
2L	7732046	G	A	SNP	Short sleep	1
2L	7732575	A	C	SNP	Short sleep	1
2L	7740625	C	G	SNP	Short sleep	1
2L	7740634	C	G	SNP	Short sleep	1
2L	7757016	G	A	SNP	Short sleep	1
2L	7859482	G	A	SNP	Unselected control	1
2L	7958586	C	G	SNP	Short sleep	1
2L	7998692	A	T	SNP	Short sleep	1
2L	8025421	T	C	SNP	Unselected control	2
2L	8159782	A	G	SNP	Long sleep	2
2L	8185827	C	G	SNP	Unselected control	2
2L	8256659	T	A	SNP	Short sleep	1
2L	8391217	AGA	GAT	Indel	Unselected control	2
2L	8514253	TCC	CTT	Indel	Short sleep	2
2L	8542866	T	G	SNP	Unselected control	2
2L	8588507	T	A	SNP	Long sleep	2
2L	8603893	A	T	SNP	Unselected control	2
2L	8975885	AAG	GTC	Indel	Long sleep	1
2L	9184236	T	C	SNP	Long sleep	1
2L	9184237	T	C	SNP	Long sleep	1
2L	9184238	T	A	SNP	Long sleep	1
2L	9224616	GTT	CAG	Indel	Unselected control	2
2L	9435317	C	A	SNP	Long sleep	2
2L	9450408	A	G	SNP	Unselected control	1
2L	9454978	C	G	SNP	Unselected control	1
2L	9473651	C	A	SNP	Long sleep	2
2L	9789272	C	T	SNP	Unselected control	1
2L	9828333	G	T	SNP	Long sleep	2
2L	9860013	T	G	SNP	Unselected control	2
2L	9973435	CTT	TAA	Indel	Unselected control	2
2L	9998265	TGC	GCT	Indel	Unselected control	1
2L	10037369	C	T	SNP	Unselected control	1
2L	10053330	TGG	ATA	Indel	Unselected control	1
2L	10233033	T	A	SNP	Unselected control	1
2L	10291317	C	A	SNP	Short sleep	2
2L	10294241	G	A	SNP	Long sleep	2
2L	10312004	C	A	SNP	Long sleep	2
2L	10319286	C	A	SNP	Long sleep	2
2L	10328721	G	A	SNP	Unselected control	2
2L	10462709	ATG	TCT	Indel	Short sleep	2
2L	10511320	A	G	SNP	Long sleep	1
2L	10548483	C	A	SNP	Long sleep	2
2L	10551936	T	G	SNP	Long sleep	2
2L	10585404	A	T	SNP	Unselected control	1
2L	10639590	A	G	SNP	Short sleep	2
2L	10682970	T	G	SNP	Unselected control	1
2L	10684109	T	C	SNP	Unselected control	1
2L	10715400	GCC	CAA	Indel	Short sleep	1
2L	10866513	T	C	SNP	Short sleep	2
2L	11015286	C	T	SNP	Long sleep	2
2L	11349555	G	C	SNP	Short sleep	2
2L	11383503	T	A	SNP	Short sleep	2
2L	11387777	A	T	SNP	Unselected control	1
2L	11560321	C	T	SNP	Unselected control	2
2L	11600867	G	A	SNP	Short sleep	2
2L	11848427	T	C	SNP	Unselected control	1
2L	11873049	C	A	SNP	Unselected control	2
2L	11933809	TGA	AAG	Indel	Short sleep	1
2L	11992644	G	C	SNP	Short sleep	2
2L	12029277	A	C	SNP	Unselected control	1
2L	12233279	C	A	SNP	Long sleep	1
2L	12234045	A	G	SNP	Unselected control	1
2L	12236941	TTT	CCA	Indel	Short sleep	2
2L	12790587	G	A	SNP	Short sleep	1
2L	12941904	A	G	SNP	Long sleep	2
2L	13270014	T	G	SNP	Unselected control	2
2L	13516688	TAT	GCC	Indel	Short sleep	2
2L	13645668	G	T	SNP	Unselected control	1
2L	14002040	CAC	GTT	Indel	Short sleep	2
2L	14397683	GTTGTCG	CGACAAA	Indel	Short sleep	2
2L	14438206	C	T	SNP	Short sleep	2
2L	14599986	T	A	SNP	Long sleep	2
2L	14611719	G	T	SNP	Long sleep	2
2L	14722509	A	C	SNP	Long sleep	1
2L	14722510	G	T	SNP	Long sleep	1
2L	14735541	T	A	SNP	Short sleep	2
2L	14827819	C	T	SNP	Long sleep	1
2L	14899711	T	C	SNP	Long sleep	1
2L	14954168	C	A	SNP	Short sleep	2
2L	15131686	A	T	SNP	Long sleep	2
2L	15139105	GTA	TCC	Indel	Long sleep	1
2L	15265430	G	T	SNP	Short sleep	2
2L	15339801	C	T	SNP	Unselected control	2
2L	15379816	ACA	GGG	Indel	Long sleep	1
2L	15821049	TTT	AAG	Indel	Long sleep	1
2L	15872697	T	A	SNP	Long sleep	2
2L	15940993	A	G	SNP	Long sleep	1
2L	15941006	G	T	SNP	Long sleep	1
2L	16034982	C	T	SNP	Unselected control	2
2L	16102988	A	G	SNP	Long sleep	1
2L	16253591	C	G	SNP	Unselected control	2
2L	16524493	AAG	GTT	Indel	Long sleep	1
2L	16620479	T	G	SNP	Long sleep	2
2L	17496067	C	A	SNP	Long sleep	1
2L	17778625	GTT	TCG	Indel	Long sleep	2
2L	17778633	GAC	CTT	Indel	Long sleep	2
2L	17803646	G	T	SNP	Short sleep	2
2L	17917378	G	T	SNP	Long sleep	2
2L	18021901	A	T	SNP	Long sleep	1
2L	18212818	T	G	SNP	Unselected control	1
2L	18268722	GTC	AAA	Indel	Short sleep	2
2L	18337965	A	G	SNP	Short sleep	2
2L	18615865	A	T	SNP	Long sleep	2
2L	18746077	A	G	SNP	Short sleep	2
2L	18824655	TTG	AAC	Indel	Short sleep	2
2L	19436394	G	A	SNP	Long sleep	1
2L	19647911	G	A	SNP	Long sleep	2
2L	19864928	C	T	SNP	Long sleep	2
2L	20575090	G	A	SNP	Long sleep	1
2L	20623404	T	A	SNP	Unselected control	2
2L	20885234	G	A	SNP	Long sleep	2
2L	21851285	T	A	SNP	Long sleep	1
2L	22146338	C	T	SNP	Short sleep	2
2L	22225102	G	T	SNP	Short sleep	2
2L	22472646	C	G	SNP	Long sleep	2
2L	23325727	C	T	SNP	Unselected control	2
2L	23369360	T	A	SNP	Long sleep	1
2R	562273	A	G	SNP	Long sleep	2
2R	1194591	T	A	SNP	Long sleep	2
2R	1262727	G	T	SNP	Long sleep	2
2R	1547656	G	A	SNP	Unselected control	2
2R	2075539	C	T	SNP	Long sleep	2
2R	2216400	C	T	SNP	Unselected control	1
2R	2563394	C	T	SNP	Long sleep	1
2R	2712014	G	A	SNP	Long sleep	1
2R	3336184	T	C	SNP	Long sleep	2
2R	3451728	A	G	SNP	Unselected control	2
2R	3655481	A	G	SNP	Short sleep	2
2R	3704564	G	T	SNP	Unselected control	1
2R	4213413	A	T	SNP	Short sleep	2
2R	4753051	GTC	AAA	Indel	Short sleep	2
2R	4819274	C	A	SNP	Long sleep	1
2R	4869215	A	T	SNP	Long sleep	1
2R	5455252	A	G	SNP	Short sleep	2
2R	5679685	G	T	SNP	Long sleep	1
2R	5830027	T	A	SNP	Unselected control	2
2R	5850947	TGT	AAA	Indel	Short sleep	2
2R	6017422	G	A	SNP	Long sleep	2
2R	6122299	G	A	SNP	Unselected control	1
2R	6232802	C	T	SNP	Short sleep	2
2R	6267422	T	A	SNP	Unselected control	1
2R	6456192	T	A	SNP	Unselected control	2
2R	7150296	C	T	SNP	Unselected control	2
2R	7227687	C	G	SNP	Unselected control	1
2R	7386267	G	A	SNP	Short sleep	2
2R	7604609	T	C	SNP	Short sleep	2
2R	8101062	A	G	SNP	Unselected control	2
2R	8234724	G	C	SNP	Long sleep	1
2R	8525330	G	T	SNP	Long sleep	2
2R	9011443	C	T	SNP	Long sleep	2
2R	9207144	G	T	SNP	Long sleep	1
2R	9208794	A	T	SNP	Unselected control	1
2R	9388784	GAAG	TTCT	Indel	Short sleep	2
2R	9518504	G	T	SNP	Unselected control	1
2R	9518846	T	G	SNP	Long sleep	1
2R	9797190	T	A	SNP	Short sleep	2
2R	9810729	GTAAT	CGTCA	Indel	Short sleep	2
2R	10022716	T	A	SNP	Unselected control	2
2R	10042249	T	A	SNP	Unselected control	2
2R	10106311	T	A	SNP	Long sleep	2
2R	10320273	G	T	SNP	Long sleep	2
2R	10337036	G	A	SNP	Long sleep	2
2R	10429578	G	A	SNP	Unselected control	2
2R	10906155	C	A	SNP	Unselected control	2
2R	10983638	T	A	SNP	Long sleep	2
2R	11269953	T	G	SNP	Unselected control	1
2R	11352679	G	T	SNP	Unselected control	1
2R	11352692	T	G	SNP	Unselected control	1
2R	11425743	TTG	CGT	Indel	Short sleep	1
2R	11467755	C	T	SNP	Unselected control	2
2R	11520405	C	T	SNP	Unselected control	1
2R	11553200	ACT	CGA	Indel	Short sleep	2
2R	11555560	C	A	SNP	Long sleep	2
2R	11595146	C	G	SNP	Unselected control	1
2R	11670643	CTC	GCT	Indel	Short sleep	1
2R	11752238	GTGT	TATG	Indel	Short sleep	2
2R	11776617	A	G	SNP	Unselected control	2
2R	11826643	A	G	SNP	Long sleep	2
2R	12033270	C	T	SNP	Short sleep	2
2R	12139843	G	A	SNP	Short sleep	2
2R	12235021	C	T	SNP	Unselected control	1
2R	12623930	C	T	SNP	Long sleep	2
2R	12660013	T	C	SNP	Short sleep	2
2R	12715555	T	C	SNP	Long sleep	2
2R	12843194	C	A	SNP	Unselected control	2
2R	12905940	A	T	SNP	Unselected control	1
2R	13062928	T	A	SNP	Long sleep	1
2R	13093680	G	C	SNP	Unselected control	2
2R	13110220	A	G	SNP	Unselected control	2
2R	13255759	G	A	SNP	Unselected control	2
2R	13276191	C	G	SNP	Unselected control	2
2R	13394342	C	T	SNP	Unselected control	2
2R	13457088	G	A	SNP	Short sleep	2
2R	13601121	TTGT	AAAC	Indel	Short sleep	2
2R	13638574	CCT	AAA	Indel	Unselected control	2
2R	13681017	G	A	SNP	Unselected control	2
2R	13693825	G	A	SNP	Long sleep	2
2R	13800792	C	A	SNP	Unselected control	2
2R	13825449	A	G	SNP	Long sleep	2
2R	13975419	A	G	SNP	Long sleep	2
2R	14054139	C	A	SNP	Long sleep	1
2R	14134642	CTT	GGG	Indel	Short sleep	2
2R	14190255	C	G	SNP	Unselected control	2
2R	14194779	C	G	SNP	Unselected control	2
2R	14194991	G	C	SNP	Unselected control	2
2R	14254914	T	A	SNP	Unselected control	2
2R	14285361	AAA	TCC	Indel	Long sleep	2
2R	14330463	T	C	SNP	Short sleep	2
2R	14368898	A	G	SNP	Long sleep	1
2R	14572445	C	A	SNP	Unselected control	2
2R	14580645	C	A	SNP	Long sleep	1
2R	15081248	G	A	SNP	Unselected control	1
2R	15181266	G	C	SNP	Short sleep	2
2R	15412071	AAT	TCG	Indel	Short sleep	2
2R	15624307	ATCTTTTC	GAAAAGAT	Indel	Short sleep	1
2R	15735888	C	T	SNP	Long sleep	2
2R	15880130	C	A	SNP	Long sleep	2
2R	15940192	CTT	TCC	Indel	Unselected control	2
2R	16210688	C	A	SNP	Unselected control	1
2R	16266403	T	A	SNP	Long sleep	2
2R	16272650	ATG	GAT	Indel	Short sleep	2
2R	16344573	G	T	SNP	Long sleep	1
2R	16532157	C	T	SNP	Long sleep	2
2R	16682940	C	T	SNP	Unselected control	2
2R	16732097	T	C	SNP	Short sleep	2
2R	16739664	TAT	ACA	Indel	Short sleep	1
2R	16868788	G	A	SNP	Long sleep	1
2R	16977484	T	C	SNP	Long sleep	2
2R	17364869	G	T	SNP	Unselected control	2
2R	17441116	A	C	SNP	Long sleep	2
2R	17835669	C	T	SNP	Unselected control	2
2R	17851090	C	A	SNP	Long sleep	2
2R	17911557	AGT	GAA	Indel	Long sleep	2
2R	17962712	T	G	SNP	Short sleep	2
2R	18246669	G	T	SNP	Long sleep	2
2R	18263157	A	C	SNP	Long sleep	2
2R	18382338	A	C	SNP	Short sleep	1
2R	18570517	GTA	TAC	Indel	Long sleep	2
2R	18646575	C	T	SNP	Long sleep	2
2R	18707785	C	T	SNP	Short sleep	2
2R	18947860	G	C	SNP	Short sleep	2
2R	18975863	C	T	SNP	Unselected control	1
2R	19042767	A	C	SNP	Long sleep	2
2R	19197889	ATC	TCA	Indel	Short sleep	1
2R	19289297	T	G	SNP	Long sleep	2
2R	19486037	C	T	SNP	Unselected control	1
2R	19490134	G	A	SNP	Unselected control	1
2R	19507054	T	G	SNP	Long sleep	1
2R	19729589	C	G	SNP	Long sleep	2
2R	19876211	C	G	SNP	Long sleep	1
2R	19883770	CCA	ATG	Indel	Unselected control	2
2R	19973130	AGA	TTT	Indel	Long sleep	2
2R	20007479	T	A	SNP	Unselected control	2
2R	20138315	T	A	SNP	Long sleep	2
2R	20280007	G	T	SNP	Long sleep	2
2R	20292518	C	T	SNP	Long sleep	2
2R	20387190	C	T	SNP	Unselected control	1
2R	20416072	C	A	SNP	Long sleep	2
2R	20419823	T	A	SNP	Unselected control	1
2R	20453219	A	C	SNP	Long sleep	2
2R	20724242	TATA	ATAT	Indel	Unselected control	1
2R	20777080	T	G	SNP	Long sleep	2
2R	20844728	TAT	GTG	Indel	Long sleep	2
2R	20861952	AACTG	TTGCA	Indel	Unselected control	1
2R	20933135	A	T	SNP	Unselected control	1
2R	21078211	TTA	CCG	Indel	Long sleep	2
2R	21188614	C	A	SNP	Long sleep	2
2R	21255016	T	C	SNP	Long sleep	2
2R	21609654	GGC	CTT	Indel	Short sleep	2
2R	21907103	A	G	SNP	Unselected control	2
2R	22176417	G	A	SNP	Long sleep	2
2R	22305116	C	T	SNP	Short sleep	2
2R	22720666	C	G	SNP	Short sleep	2
2R	22937172	G	C	SNP	Unselected control	2
2R	23026352	G	T	SNP	Long sleep	1
2R	23171218	A	C	SNP	Unselected control	2
2R	23201013	T	C	SNP	Long sleep	1
2R	23339651	A	T	SNP	Unselected control	2
2R	23523815	CAC	GCT	Indel	Short sleep	2
2R	23646773	CCGT	TGAG	Indel	Short sleep	1
2R	23785889	G	C	SNP	Long sleep	1
2R	23857082	T	A	SNP	Long sleep	2
2R	23894052	G	T	SNP	Unselected control	2
2R	24065947	C	A	SNP	Unselected control	2
2R	24341248	TGG	CAA	Indel	Short sleep	2
2R	24529521	G	A	SNP	Short sleep	2
2R	24555049	G	A	SNP	Short sleep	2
2R	24555050	G	C	SNP	Short sleep	2
2R	24931594	G	C	SNP	Long sleep	2
3L	132894	C	A	SNP	Short sleep	1
3L	212651	T	C	SNP	Long sleep	2
3L	299068	CTCC	TAAG	Indel	Unselected control	1
3L	387478	ATAA	GCTC	Indel	Long sleep	1
3L	420927	C	G	SNP	Long sleep	2
3L	420928	A	T	SNP	Long sleep	2
3L	497521	T	C	SNP	Short sleep	2
3L	504777	C	A	SNP	Long sleep	2
3L	538217	C	G	SNP	Long sleep	2
3L	599076	G	C	SNP	Long sleep	2
3L	736665	G	T	SNP	Long sleep	2
3L	774710	A	T	SNP	Long sleep	2
3L	857134	C	T	SNP	Long sleep	1
3L	1016029	GCA	TAC	Indel	Unselected control	1
3L	1152964	T	A	SNP	Short sleep	2
3L	1213713	T	G	SNP	Unselected control	1
3L	1407543	T	C	SNP	Long sleep	1
3L	1659547	G	A	SNP	Long sleep	1
3L	1687259	C	T	SNP	Long sleep	1
3L	1769078	T	C	SNP	Short sleep	2
3L	1959818	G	C	SNP	Unselected control	1
3L	2409510	G	T	SNP	Unselected control	1
3L	2517901	G	A	SNP	Short sleep	2
3L	2546352	A	C	SNP	Long sleep	2
3L	2815807	GGT	AAA	Indel	Short sleep	2
3L	2860238	TTC	CCA	Indel	Short sleep	2
3L	2905049	GGC	CTT	Indel	Short sleep	2
3L	3107874	C	T	SNP	Long sleep	2
3L	3273007	GGC	ATT	Indel	Short sleep	2
3L	3274547	C	G	SNP	Short sleep	2
3L	3418173	G	T	SNP	Short sleep	2
3L	3445023	C	T	SNP	Short sleep	2
3L	3481120	C	T	SNP	Long sleep	2
3L	3497619	C	T	SNP	Unselected control	2
3L	3551359	CCA	TTT	Indel	Short sleep	2
3L	3822659	C	G	SNP	Short sleep	2
3L	3869627	A	G	SNP	Short sleep	2
3L	3893318	G	A	SNP	Long sleep	1
3L	3919490	TCA	GTT	Indel	Short sleep	2
3L	3961475	AGG	GCT	Indel	Short sleep	1
3L	3977680	A	T	SNP	Short sleep	2
3L	3977685	A	C	SNP	Short sleep	2
3L	4002438	A	T	SNP	Short sleep	2
3L	4084721	G	A	SNP	Short sleep	2
3L	4238906	TAG	ATA	Indel	Short sleep	2
3L	4266557	C	T	SNP	Unselected control	2
3L	4306953	T	G	SNP	Unselected control	2
3L	4364297	GAC	ATG	Indel	Short sleep	2
3L	4474316	C	T	SNP	Long sleep	2
3L	4480610	CAAG	TCGT	Indel	Short sleep	2
3L	4480622	GGT	TTA	Indel	Short sleep	2
3L	4598122	G	A	SNP	Long sleep	1
3L	4616206	TCA	CTT	Indel	Short sleep	2
3L	4703458	A	T	SNP	Long sleep	2
3L	4716577	A	T	SNP	Unselected control	1
3L	4727996	C	A	SNP	Long sleep	2
3L	4956293	G	A	SNP	Unselected control	1
3L	4993770	AGT	TCC	Indel	Long sleep	2
3L	5091628	T	G	SNP	Short sleep	2
3L	5229186	A	G	SNP	Short sleep	2
3L	5370534	G	A	SNP	Short sleep	2
3L	5410318	ACTG	TACT	Indel	Short sleep	2
3L	5455091	A	G	SNP	Short sleep	2
3L	5455808	T	A	SNP	Long sleep	2
3L	5517333	T	C	SNP	Unselected control	1
3L	5786567	CGT	GAA	Indel	Short sleep	2
3L	6048954	T	G	SNP	Short sleep	2
3L	6110749	G	T	SNP	Unselected control	2
3L	6124460	G	C	SNP	Short sleep	2
3L	6241623	GGA	TTT	Indel	Short sleep	1
3L	6365389	A	T	SNP	Short sleep	2
3L	6458126	A	T	SNP	Short sleep	2
3L	6525102	C	A	SNP	Short sleep	2
3L	6607029	T	C	SNP	Long sleep	2
3L	6709433	CCC	TAT	Indel	Short sleep	2
3L	6720024	CCA	GTT	Indel	Unselected control	1
3L	6751339	CGG	TAA	Indel	Unselected control	1
3L	6919969	T	A	SNP	Short sleep	2
3L	6953460	A	C	SNP	Short sleep	2
3L	7050828	CGT	GAG	Indel	Short sleep	1
3L	7269647	AGT	TTA	Indel	Short sleep	1
3L	7355154	C	A	SNP	Long sleep	1
3L	7489687	T	A	SNP	Long sleep	2
3L	7676442	G	T	SNP	Short sleep	2
3L	7686494	A	C	SNP	Short sleep	2
3L	7699619	A	T	SNP	Long sleep	1
3L	7864682	AGA	TTT	Indel	Short sleep	2
3L	7987674	C	T	SNP	Short sleep	2
3L	8035003	G	C	SNP	Short sleep	2
3L	8069361	ATT	CCA	Indel	Short sleep	2
3L	8111278	C	T	SNP	Long sleep	2
3L	8178559	A	G	SNP	Long sleep	2
3L	8198142	GCA	AAT	Indel	Short sleep	2
3L	8198143	C	A	SNP	Short sleep	2
3L	8314807	T	C	SNP	Short sleep	2
3L	8405990	AAA	GCG	Indel	Long sleep	2
3L	8539038	AAT	GTA	Indel	Long sleep	1
3L	8910748	T	G	SNP	Long sleep	2
3L	9093530	C	T	SNP	Unselected control	1
3L	9180750	CTG	ACT	Indel	Short sleep	2
3L	9290957	ACC	CAA	Indel	Short sleep	2
3L	9298386	GGC	TCA	Indel	Short sleep	1
3L	9630742	AAA	TTC	Indel	Unselected control	1
3L	9899774	A	C	SNP	Long sleep	2
3L	10011348	G	C	SNP	Unselected control	1
3L	10066849	T	C	SNP	Unselected control	2
3L	10138905	A	T	SNP	Unselected control	1
3L	10272386	T	A	SNP	Long sleep	1
3L	10307737	T	G	SNP	Short sleep	2
3L	10326259	TGC	AAA	Indel	Long sleep	1
3L	10328807	TTT	CCA	Indel	Long sleep	2
3L	10425728	G	A	SNP	Unselected control	2
3L	10459070	T	G	SNP	Unselected control	2
3L	10682587	T	G	SNP	Short sleep	2
3L	10732527	T	C	SNP	Long sleep	2
3L	10734368	T	A	SNP	Long sleep	2
3L	11051604	G	C	SNP	Unselected control	1
3L	11065351	G	A	SNP	Unselected control	1
3L	11097143	TGAG	CTCA	Indel	Unselected control	1
3L	11220686	A	G	SNP	Unselected control	1
3L	11330489	A	T	SNP	Short sleep	2
3L	11374728	CGC	ATT	Indel	Unselected control	1
3L	11424969	ATG	GCC	Indel	Long sleep	2
3L	11550197	TTT	AAA	Indel	Unselected control	1
3L	11576178	A	G	SNP	Unselected control	1
3L	11634579	G	A	SNP	Unselected control	1
3L	11693281	CAT	GCC	Indel	Short sleep	2
3L	11872557	ACCA	TGGC	Indel	Short sleep	2
3L	11873172	A	C	SNP	Short sleep	2
3L	12308874	CAA	TCC	Indel	Short sleep	1
3L	12563558	ACA	TAT	Indel	Short sleep	1
3L	12596753	CTA	ACG	Indel	Short sleep	1
3L	12668061	TTA	GGG	Indel	Short sleep	2
3L	12668142	GCC	ATA	Indel	Short sleep	1
3L	12685852	GCA	AAG	Indel	Short sleep	1
3L	12711228	C	A	SNP	Short sleep	2
3L	12765630	G	A	SNP	Long sleep	1
3L	12765631	A	T	SNP	Long sleep	1
3L	12877843	A	T	SNP	Long sleep	1
3L	13007803	GAG	ATT	Indel	Unselected control	2
3L	13102614	C	T	SNP	Unselected control	1
3L	13241662	C	T	SNP	Unselected control	2
3L	13253622	AACC	GGTT	Indel	Short sleep	1
3L	13394585	T	A	SNP	Unselected control	1
3L	13582661	C	A	SNP	Long sleep	1
3L	13582690	C	A	SNP	Long sleep	1
3L	13753808	G	T	SNP	Short sleep	2
3L	13925789	ATCT	TGTA	Indel	Short sleep	2
3L	14176186	G	C	SNP	Long sleep	1
3L	14284212	TAC	AGT	Indel	Short sleep	2
3L	14303033	C	T	SNP	Long sleep	1
3L	14362419	G	T	SNP	Unselected control	2
3L	14840422	G	T	SNP	Long sleep	2
3L	14971548	A	T	SNP	Long sleep	2
3L	15088969	GTT	TAA	Indel	Short sleep	2
3L	15141007	T	G	SNP	Long sleep	2
3L	15275726	TAG	GGC	Indel	Short sleep	1
3L	15699131	C	T	SNP	Long sleep	1
3L	15744898	A	G	SNP	Short sleep	2
3L	15746706	TAT	ATA	Indel	Short sleep	1
3L	15775743	G	A	SNP	Long sleep	2
3L	15867942	G	C	SNP	Long sleep	1
3L	15998575	G	A	SNP	Short sleep	1
3L	16479899	ACCA	GATT	Indel	Unselected control	2
3L	16497483	AAAG	CTTT	Indel	Short sleep	1
3L	16626342	T	A	SNP	Unselected control	1
3L	16716170	G	T	SNP	Unselected control	2
3L	16773659	TGA	ACG	Indel	Unselected control	2
3L	16782818	C	A	SNP	Unselected control	2
3L	16868630	T	G	SNP	Unselected control	2
3L	16891371	A	G	SNP	Long sleep	2
3L	16913238	A	G	SNP	Long sleep	1
3L	16944194	TAT	CGG	Indel	Short sleep	1
3L	17096180	A	G	SNP	Unselected control	1
3L	17315072	G	T	SNP	Long sleep	2
3L	17415251	AAA	TTG	Indel	Unselected control	2
3L	17416310	A	C	SNP	Unselected control	2
3L	17488566	T	C	SNP	Unselected control	2
3L	17677663	T	C	SNP	Unselected control	2
3L	17764390	AGA	GCT	Indel	Unselected control	2
3L	18003542	AGC	GAT	Indel	Short sleep	1
3L	18043353	G	T	SNP	Unselected control	2
3L	18156716	GAA	TTT	Indel	Short sleep	1
3L	18237576	TCAG	GTTA	Indel	Unselected control	2
3L	18332791	C	T	SNP	Unselected control	2
3L	18397129	CAT	TTA	Indel	Unselected control	2
3L	18487653	GAA	TCG	Indel	Unselected control	2
3L	18602379	A	C	SNP	Unselected control	2
3L	18717848	C	T	SNP	Short sleep	2
3L	18889384	C	A	SNP	Short sleep	2
3L	18963943	TTT	AAA	Indel	Short sleep	1
3L	19971700	T	C	SNP	Long sleep	2
3L	20405477	A	G	SNP	Short sleep	2
3L	20418419	C	T	SNP	Short sleep	2
3L	20540881	T	G	SNP	Long sleep	1
3L	20652300	G	A	SNP	Long sleep	2
3L	20856875	G	T	SNP	Unselected control	2
3L	20923232	T	A	SNP	Short sleep	1
3L	20934517	C	T	SNP	Short sleep	2
3L	20976687	T	G	SNP	Long sleep	2
3L	21114057	GTCG	AGTT	Indel	Unselected control	2
3L	21681210	A	T	SNP	Long sleep	1
3L	21688226	C	G	SNP	Unselected control	1
3L	21926886	A	G	SNP	Unselected control	2
3L	22199259	C	G	SNP	Long sleep	1
3L	22205296	G	A	SNP	Short sleep	2
3L	22871539	A	T	SNP	Long sleep	1
3L	22883440	GCG	AAT	Indel	Long sleep	1
3L	22933920	A	T	SNP	Short sleep	2
3L	23078290	A	G	SNP	Unselected control	2
3L	23243399	C	T	SNP	Long sleep	2
3L	23351671	C	T	SNP	Unselected control	2
3L	23402967	G	A	SNP	Unselected control	1
3L	23414988	A	T	SNP	Long sleep	2
3L	23445211	T	A	SNP	Unselected control	1
3L	23445355	T	A	SNP	Unselected control	1
3L	23621301	G	T	SNP	Unselected control	2
3L	23630781	G	A	SNP	Unselected control	2
3L	23684188	G	C	SNP	Unselected control	2
3L	23684189	A	T	SNP	Unselected control	2
3L	23704991	T	G	SNP	Unselected control	2
3L	23787282	T	A	SNP	Short sleep	2
3L	24107178	T	A	SNP	Unselected control	2
3L	24208310	C	T	SNP	Long sleep	2
3L	24251672	G	A	SNP	Short sleep	2
3L	24253528	A	T	SNP	Unselected control	2
3L	24499292	T	C	SNP	Long sleep	2
3L	24578801	C	T	SNP	Unselected control	2
3L	24680655	T	G	SNP	Unselected control	2
3L	24753075	G	A	SNP	Short sleep	2
3L	24769400	G	A	SNP	Short sleep	2
3L	25048625	G	A	SNP	Short sleep	1
3L	25469936	A	G	SNP	Long sleep	2
3L	25912398	G	C	SNP	Unselected control	1
3L	26127855	G	A	SNP	Unselected control	2
3L	26258483	G	C	SNP	Unselected control	2
3L	26261017	T	C	SNP	Long sleep	2
3L	26351713	G	T	SNP	Short sleep	2
3L	27174630	G	C	SNP	Long sleep	2
3L	27353722	C	A	SNP	Long sleep	2
3L	27388131	T	G	SNP	Short sleep	2
3L	27603619	G	A	SNP	Unselected control	2
3L	27782815	T	G	SNP	Unselected control	2
3L	28014114	T	A	SNP	Short sleep	2
3L	28055422	G	C	SNP	Long sleep	1
3R	107217	T	C	SNP	Unselected control	2
3R	509403	G	A	SNP	Unselected control	2
3R	1496340	T	C	SNP	Unselected control	1
3R	1793238	A	G	SNP	Short sleep	2
3R	2039479	A	T	SNP	Long sleep	2
3R	2240760	T	A	SNP	Unselected control	2
3R	2301830	A	T	SNP	Long sleep	2
3R	2506622	C	G	SNP	Unselected control	2
3R	2610538	C	A	SNP	Long sleep	2
3R	2770489	G	C	SNP	Short sleep	2
3R	2991974	T	A	SNP	Long sleep	1
3R	2996870	G	A	SNP	Unselected control	2
3R	3624389	A	G	SNP	Unselected control	1
3R	3820199	G	T	SNP	Unselected control	2
3R	3865880	A	T	SNP	Unselected control	2
3R	4033003	G	C	SNP	Unselected control	2
3R	4400111	C	A	SNP	Long sleep	1
3R	4402990	A	C	SNP	Long sleep	1
3R	4506988	GAG	CTC	Indel	Short sleep	1
3R	4732643	T	C	SNP	Unselected control	2
3R	5128439	G	T	SNP	Unselected control	2
3R	5145583	C	T	SNP	Long sleep	2
3R	5804946	C	T	SNP	Long sleep	2
3R	5828111	G	A	SNP	Long sleep	2
3R	5899977	G	A	SNP	Unselected control	1
3R	6294649	C	T	SNP	Short sleep	2
3R	7036808	GTT	ACA	Indel	Short sleep	1
3R	7128848	C	T	SNP	Short sleep	2
3R	7310306	C	A	SNP	Unselected control	1
3R	7481657	T	C	SNP	Short sleep	2
3R	8049982	C	T	SNP	Unselected control	1
3R	8072766	A	G	SNP	Long sleep	1
3R	8872843	G	A	SNP	Short sleep	2
3R	8924461	C	T	SNP	Unselected control	2
3R	9119378	T	C	SNP	Unselected control	2
3R	9163605	T	G	SNP	Unselected control	2
3R	9603485	C	T	SNP	Long sleep	1
3R	9655723	C	G	SNP	Unselected control	1
3R	9870936	T	A	SNP	Long sleep	1
3R	10061346	G	A	SNP	Long sleep	2
3R	10063944	G	A	SNP	Long sleep	2
3R	10100263	T	G	SNP	Unselected control	2
3R	10485927	T	C	SNP	Long sleep	2
3R	10545925	T	A	SNP	Unselected control	1
3R	11139352	G	A	SNP	Unselected control	2
3R	11427738	G	T	SNP	Long sleep	1
3R	11433819	C	T	SNP	Unselected control	2
3R	11687629	GAT	TGG	Indel	Long sleep	1
3R	11822282	A	C	SNP	Unselected control	1
3R	11835438	G	C	SNP	Unselected control	1
3R	11995955	C	G	SNP	Long sleep	2
3R	12052889	G	T	SNP	Unselected control	1
3R	12068757	A	T	SNP	Long sleep	1
3R	12135587	C	G	SNP	Unselected control	2
3R	12300448	T	G	SNP	Long sleep	1
3R	12389032	G	A	SNP	Long sleep	2
3R	12599005	G	A	SNP	Long sleep	1
3R	12755602	C	A	SNP	Long sleep	1
3R	12769310	C	T	SNP	Long sleep	1
3R	12936871	C	T	SNP	Long sleep	2
3R	13096515	AAA	GGG	Indel	Unselected control	2
3R	13362976	C	G	SNP	Unselected control	1
3R	13373812	C	A	SNP	Unselected control	2
3R	13373835	G	A	SNP	Unselected control	2
3R	13400060	A	G	SNP	Short sleep	2
3R	13470073	G	T	SNP	Unselected control	1
3R	13542499	A	C	SNP	Unselected control	2
3R	13930236	G	C	SNP	Long sleep	2
3R	14045688	C	A	SNP	Long sleep	2
3R	14173750	G	A	SNP	Long sleep	2
3R	14301217	ATT	CCA	Indel	Unselected control	2
3R	14562147	G	C	SNP	Short sleep	2
3R	14578164	G	A	SNP	Long sleep	2
3R	14679338	T	A	SNP	Unselected control	1
3R	14922103	T	A	SNP	Long sleep	1
3R	14988545	TGT	GCC	Indel	Short sleep	1
3R	15312257	TCA	CAT	Indel	Short sleep	1
3R	15677791	T	A	SNP	Long sleep	2
3R	15779703	G	A	SNP	Long sleep	1
3R	15812096	T	G	SNP	Long sleep	1
3R	15933954	T	C	SNP	Short sleep	2
3R	16041577	G	A	SNP	Long sleep	2
3R	16156430	A	T	SNP	Long sleep	1
3R	16286383	G	A	SNP	Short sleep	2
3R	16720427	CCA	TGG	Indel	Short sleep	1
3R	16724945	A	G	SNP	Unselected control	1
3R	16924906	CTA	TGC	Indel	Long sleep	1
3R	17119520	T	A	SNP	Unselected control	1
3R	17142565	G	A	SNP	Unselected control	2
3R	17230892	A	T	SNP	Unselected control	1
3R	17484161	A	C	SNP	Unselected control	1
3R	17811918	G	A	SNP	Long sleep	2
3R	17900217	T	G	SNP	Long sleep	2
3R	17924172	C	A	SNP	Long sleep	2
3R	18017447	T	A	SNP	Unselected control	1
3R	18293574	T	A	SNP	Short sleep	2
3R	18365379	A	G	SNP	Long sleep	1
3R	18555378	A	G	SNP	Short sleep	2
3R	18853408	T	G	SNP	Long sleep	2
3R	19096331	CTA	GCC	Indel	Unselected control	1
3R	19174335	T	G	SNP	Short sleep	2
3R	19185008	ATC	CAA	Indel	Unselected control	1
3R	19202838	CCA	AAC	Indel	Unselected control	2
3R	19220157	C	T	SNP	Short sleep	2
3R	19368977	T	A	SNP	Unselected control	1
3R	19439528	TAC	ACA	Indel	Short sleep	2
3R	19576659	TAC	ATT	Indel	Short sleep	2
3R	19737472	G	T	SNP	Unselected control	2
3R	20085766	AGC	TTT	Indel	Unselected control	1
3R	20150616	T	G	SNP	Short sleep	2
3R	20921157	G	T	SNP	Long sleep	1
3R	20962631	ATA	TAT	Indel	Short sleep	1
3R	21045989	T	C	SNP	Short sleep	2
3R	21351593	C	G	SNP	Unselected control	1
3R	21441487	G	A	SNP	Unselected control	2
3R	21542171	ATC	TAA	Indel	Unselected control	1
3R	21547189	AGT	GCA	Indel	Unselected control	1
3R	21621489	A	C	SNP	Long sleep	1
3R	22076676	C	A	SNP	Short sleep	2
3R	22347935	TAT	GTA	Indel	Long sleep	2
3R	22368285	C	A	SNP	Long sleep	2
3R	22432763	T	A	SNP	Short sleep	2
3R	22447998	A	C	SNP	Long sleep	2
3R	22506512	GTA	TCG	Indel	Long sleep	2
3R	22528823	TTA	AGG	Indel	Long sleep	2
3R	22580726	G	T	SNP	Long sleep	2
3R	22919060	A	T	SNP	Short sleep	1
3R	22929221	ATA	TAT	Indel	Short sleep	2
3R	23027097	C	A	SNP	Long sleep	1
3R	23313923	A	C	SNP	Short sleep	1
3R	23467171	G	T	SNP	Long sleep	1
3R	23653989	T	C	SNP	Unselected control	1
3R	23675792	A	T	SNP	Short sleep	1
3R	23737797	C	A	SNP	Short sleep	2
3R	23790146	G	A	SNP	Unselected control	1
3R	23801245	A	T	SNP	Unselected control	1
3R	23802533	A	T	SNP	Unselected control	1
3R	23825098	A	C	SNP	Unselected control	2
3R	23941940	G	T	SNP	Short sleep	1
3R	24096113	CTT	TAC	Indel	Short sleep	2
3R	24294841	C	A	SNP	Short sleep	1
3R	24296541	C	T	SNP	Short sleep	1
3R	24403918	A	C	SNP	Unselected control	2
3R	24473173	G	A	SNP	Short sleep	2
3R	24580664	A	T	SNP	Short sleep	2
3R	24776456	T	C	SNP	Short sleep	2
3R	25006160	C	G	SNP	Long sleep	2
3R	25610972	T	G	SNP	Short sleep	1
3R	25614723	T	G	SNP	Unselected control	1
3R	25622086	TAA	ATC	Indel	Short sleep	1
3R	25746945	A	G	SNP	Unselected control	2
3R	25746949	T	A	SNP	Unselected control	2
3R	25848736	T	A	SNP	Short sleep	2
3R	25848737	T	C	SNP	Short sleep	2
3R	25942719	CAG	GGA	Indel	Short sleep	1
3R	26071461	TGG	AAA	Indel	Unselected control	1
3R	26172286	A	T	SNP	Short sleep	2
3R	26195822	C	A	SNP	Unselected control	1
3R	26258631	TGA	AAG	Indel	Short sleep	2
3R	26341071	A	G	SNP	Unselected control	2
3R	26457975	TAT	CCC	Indel	Short sleep	2
3R	26474046	G	A	SNP	Short sleep	1
3R	26538771	GCG	TTT	Indel	Unselected control	1
3R	26619985	AGC	TCT	Indel	Short sleep	2
3R	26625404	G	C	SNP	Short sleep	2
3R	26705799	TAC	GTT	Indel	Short sleep	2
3R	26853414	A	T	SNP	Short sleep	2
3R	26903376	CTT	TCG	Indel	Short sleep	2
3R	26911099	T	G	SNP	Long sleep	2
3R	26911100	C	A	SNP	Long sleep	2
3R	27030957	T	G	SNP	Short sleep	2
3R	27148927	G	A	SNP	Long sleep	2
3R	27194144	G	A	SNP	Short sleep	2
3R	27355328	A	G	SNP	Long sleep	1
3R	27431014	C	T	SNP	Short sleep	2
3R	27467585	GGC	ACT	Indel	Short sleep	2
3R	27480534	TCC	AGG	Indel	Short sleep	2
3R	27486369	T	A	SNP	Long sleep	2
3R	27513364	T	C	SNP	Short sleep	1
3R	27579814	G	A	SNP	Unselected control	2
3R	27638859	A	T	SNP	Short sleep	2
3R	27655688	C	T	SNP	Unselected control	2
3R	27686918	TCCG	CTTT	Indel	Short sleep	2
3R	27969003	C	A	SNP	Unselected control	1
3R	27995841	AGA	GAC	Indel	Unselected control	1
3R	28283432	T	A	SNP	Unselected control	2
3R	28382952	GGG	ACT	Indel	Unselected control	1
3R	28425126	AGT	TAA	Indel	Unselected control	1
3R	28493284	A	G	SNP	Unselected control	2
3R	28601834	G	A	SNP	Unselected control	1
3R	28607389	CCA	GTG	Indel	Long sleep	2
3R	28672785	A	G	SNP	Short sleep	2
3R	28701939	A	T	SNP	Unselected control	1
3R	28831870	G	A	SNP	Short sleep	2
3R	28851240	CTG	TCA	Indel	Short sleep	2
3R	28981105	G	A	SNP	Short sleep	2
3R	29186233	T	G	SNP	Short sleep	2
3R	29186335	T	A	SNP	Short sleep	2
3R	29186354	A	T	SNP	Short sleep	2
3R	29353618	TCT	AAC	Indel	Unselected control	1
3R	29355989	CTA	TAG	Indel	Short sleep	1
3R	29357961	T	G	SNP	Short sleep	2
3R	29425171	A	C	SNP	Short sleep	2
3R	29587296	C	T	SNP	Short sleep	2
3R	29590960	T	A	SNP	Unselected control	2
3R	29651127	A	T	SNP	Short sleep	2
3R	29667693	A	T	SNP	Unselected control	1
3R	29778906	A	G	SNP	Short sleep	2
3R	29791047	T	G	SNP	Short sleep	2
3R	29962924	AAA	TCT	Indel	Unselected control	1
3R	29964866	T	A	SNP	Short sleep	2
3R	30105887	T	C	SNP	Short sleep	1
3R	30113591	A	T	SNP	Short sleep	2
3R	30441024	C	T	SNP	Long sleep	2
3R	30550864	ACA	TTT	Indel	Short sleep	1
3R	30552044	T	C	SNP	Unselected control	1
3R	30574295	A	T	SNP	Short sleep	2
3R	30576248	TCC	ATT	Indel	Unselected control	1
3R	30631192	C	T	SNP	Unselected control	1
3R	30631269	C	T	SNP	Unselected control	1
3R	30772687	G	C	SNP	Unselected control	1
3R	30805893	C	T	SNP	Short sleep	2
3R	30922356	G	A	SNP	Short sleep	2
3R	30923036	C	A	SNP	Short sleep	2
3R	30952203	C	A	SNP	Unselected control	2
3R	30964259	A	G	SNP	Short sleep	2
3R	30978926	C	A	SNP	Short sleep	2
3R	30996802	TTG	AGT	Indel	Long sleep	2
3R	31004678	T	C	SNP	Unselected control	1
3R	31113258	TTA	CCT	Indel	Long sleep	2
3R	31227924	ACG	TAT	Indel	Long sleep	2
3R	31241385	C	T	SNP	Short sleep	2
3R	31386821	ACATC	TTGAG	Indel	Short sleep	2
3R	31427810	T	C	SNP	Unselected control	1
3R	31446123	G	T	SNP	Unselected control	1
3R	31488028	A	G	SNP	Unselected control	1
3R	31519633	G	C	SNP	Unselected control	1
3R	31520194	T	C	SNP	Unselected control	1
3R	31827519	T	C	SNP	Short sleep	2
3R	31912191	T	A	SNP	Short sleep	2
3R	31921395	A	T	SNP	Unselected control	1
3R	31933143	A	G	SNP	Unselected control	1
3R	31957628	A	G	SNP	Unselected control	1
3R	31982696	C	G	SNP	Unselected control	1
3R	31984269	G	A	SNP	Short sleep	2
X	279511	A	T	SNP	Short sleep	2
X	364608	T	A	SNP	Long sleep	2
X	374114	A	C	SNP	Short sleep	2
X	415789	G	C	SNP	Unselected control	1
X	428954	C	T	SNP	Unselected control	1
X	445374	G	T	SNP	Long sleep	2
X	581290	T	C	SNP	Unselected control	1
X	754589	C	A	SNP	Short sleep	2
X	827108	A	T	SNP	Short sleep	2
X	971327	A	T	SNP	Short sleep	1
X	1164179	GGA	CTG	Indel	Short sleep	1
X	1232527	TGC	GAA	Indel	Unselected control	1
X	1251686	T	G	SNP	Unselected control	1
X	1355329	G	A	SNP	Short sleep	2
X	1546227	A	G	SNP	Short sleep	2
X	1685689	G	C	SNP	Unselected control	2
X	1715968	C	A	SNP	Unselected control	2
X	1854884	C	T	SNP	Unselected control	1
X	1972083	CAA	TGC	Indel	Unselected control	1
X	2168772	GGG	AAA	Indel	Long sleep	2
X	2232658	G	A	SNP	Long sleep	2
X	2415928	C	A	SNP	Short sleep	1
X	2507306	A	C	SNP	Short sleep	1
X	2520819	T	G	SNP	Long sleep	2
X	3127314	T	C	SNP	Unselected control	2
X	3253312	ATT	CAC	Indel	Long sleep	2
X	3302319	T	C	SNP	Unselected control	2
X	3342606	C	A	SNP	Long sleep	2
X	3377025	TAC	CTA	Indel	Short sleep	2
X	3539702	GAT	AGC	Indel	Long sleep	2
X	3587969	C	T	SNP	Short sleep	2
X	3595770	T	C	SNP	Short sleep	2
X	3661125	AAA	TGG	Indel	Unselected control	2
X	3792361	A	T	SNP	Long sleep	2
X	3899001	G	C	SNP	Long sleep	2
X	3929368	G	C	SNP	Unselected control	2
X	3946811	A	T	SNP	Short sleep	2
X	3950323	T	G	SNP	Short sleep	2
X	4387309	G	A	SNP	Unselected control	2
X	4637891	ACT	TTC	Indel	Unselected control	2
X	4677974	C	A	SNP	Unselected control	2
X	4731446	T	C	SNP	Unselected control	2
X	5044890	T	C	SNP	Unselected control	2
X	5057881	T	C	SNP	Long sleep	2
X	5114068	A	G	SNP	Long sleep	1
X	5161433	T	A	SNP	Short sleep	2
X	5171663	TAA	AGG	Indel	Short sleep	2
X	5221062	ATT	TAA	Indel	Short sleep	2
X	5284690	A	T	SNP	Short sleep	2
X	5301247	A	G	SNP	Unselected control	2
X	5402882	T	C	SNP	Unselected control	2
X	5462023	T	A	SNP	Long sleep	2
X	6022711	G	C	SNP	Short sleep	1
X	6637442	T	C	SNP	Long sleep	1
X	6668527	G	T	SNP	Short sleep	1
X	6927468	C	T	SNP	Long sleep	2
X	6931662	TTT	CCC	Indel	Long sleep	2
X	7107093	A	T	SNP	Long sleep	1
X	7179545	C	T	SNP	Unselected control	2
X	7367856	GGA	TAG	Indel	Short sleep	1
X	7396809	TTG	GGA	Indel	Short sleep	1
X	8029270	G	A	SNP	Short sleep	2
X	8612107	C	A	SNP	Short sleep	2
X	8699354	T	C	SNP	Short sleep	2
X	8713862	T	G	SNP	Short sleep	2
X	8856919	A	C	SNP	Unselected control	2
X	8913009	TGG	GTT	Indel	Short sleep	1
X	9031490	G	T	SNP	Unselected control	1
X	9316402	T	G	SNP	Unselected control	1
X	9330620	C	A	SNP	Unselected control	1
X	9527698	C	G	SNP	Unselected control	1
X	9557107	G	A	SNP	Unselected control	1
X	11372763	C	A	SNP	Unselected control	2
X	11490587	T	C	SNP	Long sleep	1
X	11494568	C	T	SNP	Unselected control	1
X	11738008	A	T	SNP	Short sleep	1
X	11740220	C	T	SNP	Short sleep	1
X	11740325	T	C	SNP	Short sleep	1
X	11740341	C	A	SNP	Short sleep	1
X	11751276	A	T	SNP	Short sleep	1
X	11753198	A	G	SNP	Short sleep	1
X	11753201	T	A	SNP	Short sleep	1
X	11753443	T	C	SNP	Short sleep	1
X	11753488	C	T	SNP	Short sleep	1
X	11753593	T	C	SNP	Short sleep	1
X	11753609	C	A	SNP	Short sleep	1
X	11753671	G	T	SNP	Short sleep	1
X	11836306	T	A	SNP	Short sleep	2
X	11975157	ACA	GGG	Indel	Unselected control	2
X	12003028	A	C	SNP	Unselected control	1
X	12124474	T	G	SNP	Unselected control	2
X	12222943	A	T	SNP	Short sleep	1
X	12223032	CAT	TGC	Indel	Short sleep	1
X	12224305	CCA	TTG	Indel	Short sleep	1
X	12371508	T	A	SNP	Unselected control	2
X	12593287	G	A	SNP	Unselected control	2
X	12609576	G	A	SNP	Long sleep	2
X	12767390	G	T	SNP	Short sleep	2
X	12791336	T	C	SNP	Unselected control	2
X	13025770	GCT	TTG	Indel	Unselected control	2
X	13165105	G	C	SNP	Unselected control	2
X	13345447	A	G	SNP	Unselected control	1
X	13345757	T	A	SNP	Unselected control	1
X	13362908	C	A	SNP	Unselected control	1
X	13450608	C	T	SNP	Long sleep	2
X	13988366	C	A	SNP	Long sleep	1
X	14435507	C	G	SNP	Unselected control	2
X	14979677	GTC	AAT	Indel	Unselected control	2
X	15027829	A	T	SNP	Unselected control	2
X	15128061	T	A	SNP	Unselected control	2
X	15130483	G	T	SNP	Unselected control	1
X	15176194	A	T	SNP	Long sleep	2
X	15201673	C	T	SNP	Short sleep	2
X	15259143	C	T	SNP	Short sleep	2
X	15259420	AGG	CAT	Indel	Unselected control	2
X	15262798	G	C	SNP	Short sleep	2
X	15270379	G	A	SNP	Short sleep	2
X	15318074	T	G	SNP	Unselected control	2
X	15340863	C	T	SNP	Unselected control	2
X	15340868	G	A	SNP	Unselected control	2
X	15341103	G	T	SNP	Unselected control	2
X	15342237	C	T	SNP	Unselected control	2
X	15343441	T	G	SNP	Unselected control	2
X	15343495	C	G	SNP	Unselected control	2
X	15426660	T	G	SNP	Unselected control	2
X	15465500	A	C	SNP	Unselected control	2
X	15950004	T	A	SNP	Long sleep	1
X	15981378	A	T	SNP	Short sleep	2
X	16129870	T	A	SNP	Long sleep	1
X	16206505	T	C	SNP	Long sleep	1
X	16247890	C	A	SNP	Unselected control	1
X	16380151	GTG	TCA	Indel	Unselected control	1
X	16832735	CCA	AGG	Indel	Long sleep	1
X	16938580	A	C	SNP	Unselected control	1
X	17323444	T	A	SNP	Short sleep	2
X	17381734	T	A	SNP	Short sleep	2
X	17467606	C	G	SNP	Short sleep	2
X	17547780	T	C	SNP	Unselected control	1
X	17548658	ATA	TGC	Indel	Short sleep	2
X	17734302	T	A	SNP	Short sleep	2
X	17736928	A	T	SNP	Short sleep	2
X	17736929	A	T	SNP	Short sleep	2
X	17836690	A	C	SNP	Short sleep	2
X	17875516	T	C	SNP	Short sleep	2
X	17888952	T	G	SNP	Short sleep	2
X	17889156	A	G	SNP	Short sleep	2
X	17889263	C	A	SNP	Short sleep	2
X	17889748	C	A	SNP	Short sleep	2
X	17890387	C	T	SNP	Short sleep	2
X	17891093	A	G	SNP	Short sleep	2
X	17891411	T	G	SNP	Short sleep	2
X	17891620	G	T	SNP	Short sleep	2
X	17891677	T	C	SNP	Short sleep	2
X	17892091	C	T	SNP	Short sleep	2
X	17892092	C	T	SNP	Short sleep	2
X	17892132	C	A	SNP	Short sleep	2
X	17892146	T	C	SNP	Short sleep	2
X	17892214	A	T	SNP	Short sleep	2
X	17892216	G	A	SNP	Short sleep	2
X	17892277	A	T	SNP	Short sleep	2
X	17892325	T	C	SNP	Short sleep	2
X	17892449	C	G	SNP	Short sleep	2
X	17892616	G	C	SNP	Short sleep	2
X	17892701	T	A	SNP	Short sleep	2
X	17899311	A	G	SNP	Short sleep	2
X	17899903	C	A	SNP	Short sleep	2
X	17900542	C	T	SNP	Short sleep	2
X	17900681	A	G	SNP	Short sleep	2
X	17901248	A	G	SNP	Short sleep	2
X	17901566	T	G	SNP	Short sleep	2
X	17901699	T	A	SNP	Short sleep	2
X	17901775	G	T	SNP	Short sleep	2
X	17901963	T	C	SNP	Short sleep	2
X	17902246	C	T	SNP	Short sleep	2
X	17902247	C	T	SNP	Short sleep	2
X	17902287	C	A	SNP	Short sleep	2
X	17902301	T	C	SNP	Short sleep	2
X	17902369	A	T	SNP	Short sleep	2
X	17902371	G	A	SNP	Short sleep	2
X	17902480	T	C	SNP	Short sleep	2
X	17902604	C	G	SNP	Short sleep	2
X	17902771	G	C	SNP	Short sleep	2
X	17902856	T	A	SNP	Short sleep	2
X	17903123	T	A	SNP	Short sleep	2
X	17903264	A	G	SNP	Short sleep	2
X	17903721	C	G	SNP	Short sleep	2
X	17904219	T	A	SNP	Short sleep	2
X	17904220	G	C	SNP	Short sleep	2
X	17923861	C	T	SNP	Long sleep	2
X	17968781	A	T	SNP	Short sleep	2
X	18060182	T	A	SNP	Short sleep	2
X	18212078	GGA	TAT	Indel	Unselected control	1
X	18731256	G	C	SNP	Short sleep	2
X	18734615	A	C	SNP	Unselected control	1
X	18827162	G	A	SNP	Short sleep	2
X	18827176	C	A	SNP	Short sleep	2
X	18982956	A	C	SNP	Unselected control	1
X	19003491	T	A	SNP	Short sleep	2
X	19128890	C	T	SNP	Short sleep	2
X	19128892	C	T	SNP	Short sleep	2
X	19181670	C	T	SNP	Short sleep	2
X	19588640	A	G	SNP	Unselected control	2
X	19763890	C	G	SNP	Unselected control	2
X	19769208	C	A	SNP	Unselected control	2
X	20081857	T	A	SNP	Short sleep	2
X	20145085	C	G	SNP	Long sleep	1
X	20687923	G	T	SNP	Long sleep	1
X	20712753	T	A	SNP	Short sleep	1
X	20950304	A	T	SNP	Unselected control	1
X	20996629	TTGTG	AACAC	Indel	Long sleep	1
X	21286465	AAA	CTT	Indel	Short sleep	2
X	21506807	T	A	SNP	Short sleep	1
X	21598427	TAGTTTTCC	ACCAAGCAG	Indel	Unselected control	1
X	22391579	G	A	SNP	Unselected control	1
X	22472680	CAC	TCT	Indel	Short sleep	1
X	22534874	A	G	SNP	Long sleep	1
X	23209561	C	T	SNP	Unselected control	2
X	23269827	G	A	SNP	Short sleep	2
X	23339639	C	T	SNP	Short sleep	2
